# Supplementary material for: Non‐surgical treatment for lower limb apophyseal injuries
Source: Cochrane Database Syst Rev. 2026 Jul 15;2026(7):CD015156. doi: 10.1002/14651858.CD015156.pub2 (PMC13370774; doi:10.1002/14651858.CD015156.pub2)
Supplement: Supplementary file 7 — Supplementary material 7 Data package [file CD015156-SUP-07-dataPackage.zip]

Archive with 19 entries (19 files):
- CD015156-study-data/CD015156-included.ris
- CD015156-study-data/CD015156-study-results.csv
- CD015156-study-data/CD015156-excluded-study-information.csv
- CD015156-study-data/CD015156-ongoing.ris
- CD015156-study-data/CD015156-study-arms.csv
- CD015156-study-data/CD015156-excluded.ris
- CD015156-study-data/CD015156-risk-of-bias.csv
- CD015156-study-data/CD015156-study-information.csv
- CD015156-study-data/CD015156-ongoing-study-information.csv
- CD015156-analysis-data/CD015156-data-rows.csv
- CD015156-analysis-data/CD015156-overall-estimates-and-settings.csv
- CD015156-analysis-data/CD015156-subgroup-estimates.csv
- CD015156-study-data/CD015156-study-data.json
- CD015156-study-data/CD015156-excluded-study-data.json
- CD015156-study-data/CD015156-ongoing-study-data.json
- CD015156-analysis-data/CD015156-analysis-data.json
- CD015156-other-references/CD015156-additional-references.ris
- CD015156-other-references/CD015156-other-published-versions.ris
- CD015156-data-package-info.html
