# Supplementary material for: Non‐surgical treatment for lower limb apophyseal injuries
Source: Cochrane Database Syst Rev. 2026 Jul 15;2026(7):CD015156. doi: 10.1002/14651858.CD015156.pub2 (PMC13370774; doi:10.1002/14651858.CD015156.pub2)
Supplement: Supplementary file 7 — Supplementary material 7 Data package [file CD015156-SUP-07-dataPackage.zip › CD015156-study-data/CD015156-included.ris]

TY  - JOUR
AU  - Alfaro-Santafé,J.
AU  - Gómez-Bernal,A.
AU  - Lanuza-Cerzócimo,C.
AU  - Alfaro-Santafé,J.
AU  - Pérez-Morcillo,A.
AU  - Almenar-Arasanz,A.
TI  - Effectiveness of custom-made foot orthoses vs. heel-lifts in children with calcaneal apophysitis (Sever’s Disease): a CONSORT-compliant randomized trial
JF  - Children
DA  - 2021///
VL  - 8
IS  - 11
SP  - 1
EP  - 10
NS  - Alfaro-Santafa 2021
C3  - CRS 28746051
ER  - 

TY  - GEN
AU  - NCT03960086
TI  - Effectiveness of custom-made foot orthoses vs heel lifts in children with calcaneal apophysitis
JF  - https://clinicaltrials.gov/study/NCT03960086
DA  - (first posted 22 May 2019)
NS  - Alfaro-Santafa 2021
C3  - CRS 28746052
ER  - 

TY  - JOUR
AU  - James,A.M.
AU  - Williams,C.M.
AU  - Haines,T.P.
TI  - Effectiveness of footwear and foot orthoses for calcaneal apophysitis: a 12-month factorial randomised trial
JF  - British Journal of Sports Medicine
DA  - 2016///
VL  - 50
IS  - 20
SP  - 1268
EP  - 75
NS  - James 2016
C3  - CRS 28746054
ER  - 

TY  - JOUR
AU  - Kuyucu,E.
AU  - Gulenc,B.
AU  - Bicer,H.
AU  - Erdil,M.
TI  - Assessment of the kinesiotherapy's efficacy in male athletes with calcaneal apophysitis
JF  - Journal of Orthopaedic Surgery and Research
DA  - 2017///
VL  - 12
IS  - 1
SP  - 146
NS  - Kuyucu 2017
C3  - CRS 28746056
ER  - 

TY  - JOUR
AU  - Nakase,J.
AU  - Oshima,T.
AU  - Takata,Y.
AU  - Shimozaki,K.
AU  - Asai,K.
AU  - Tsuchiya,H.
TT  - No superiority of dextrose injections over placebo injections for Osgood-Schlatter disease: a prospective randomized double-blind study
JF  - Archives of Orthopaedic and Trauma Surgery
DA  - 2020///
VL  - 140
IS  - 2
SP  - 197
EP  - 202
NS  - Nakase 2020
C3  - CRS 28746058
DO  - 10.1007/s00402-019-03297-2
ER  - 

TY  - JOUR
AU  - Perhamre,S.
AU  - Janson
AU  - S
AU  - Norlin,R.
AU  - Klassbo,M.
TI  - Sever's injury; treat it with a heel cup: a randomized, crossover study with two insole alternatives
JF  - Scandinavian Journal of Medicine & Science in Sports
DA  - 2011///
VL  - 21
IS  - 6
SP  - e42
EP  - e47
NS  - Perhamre 2011a
C3  - CRS 28746060
ER  - 

TY  - JOUR
AU  - Perhamre,S.
AU  - Lundin,F.
AU  - Klassbo,M.
AU  - Norlin,R.
TI  - A heel cup improves the function of the heel pad in Sever's injury: effects on heel pad thickness, peak pressure and pain
JF  - Scandinavian Journal of Medicine & Science in Sports
DA  - 2012///
VL  - 22
IS  - 4
SP  - 516
EP  - 22
NS  - Perhamre 2012
C3  - CRS 28746062
DO  - 10.1111/j.1600-0838.2010.01266.x
ER  - 

TY  - GEN
AU  - NCT03606980
TI  - Iontophoresis with dexamethasone and physical therapy to treat apophysitis of the knee in pediatrics
JF  - https://clinicaltrials.gov/study/NCT03606980
DA  - (first posted 31 July 2018)
NS  - Reesman 2024
C3  - CRS 28746064
ER  - 

TY  - JOUR
AU  - Sweeney,E.A.
AU  - Little,C.C.
AU  - Wilson,J.C.
AU  - Potter,M.N.
AU  - Seehusen,C.N.
AU  - Howell,D.R.
TI  - Comparison of braces for treatment of Sever's disease (calcaneal apophysitis) in barefoot athletes: a randomized clinical trial
JF  - Journal of Athletic Training
DA  - 2023///
VL  - 58
IS  - 5
SP  - 437
EP  - 44
NS  - Sweeney 2023
C3  - CRS 28746067
ER  - 

TY  - JOUR
AU  - Sweeney,E.
AU  - Little,C.
AU  - Wilson,J.
AU  - Potter,M.
AU  - Seehusen,C.
AU  - Howell,D.
TI  - Comparison of braces for treatment of Sever's disease in barefoot athletes
JF  - Clinical Journal of Sport Medicine
DA  - 2022///
VL  - 32
IS  - 2
SP  - 164
NS  - Sweeney 2023
C3  - CRS 28746066
DO  - 10.1097/JSM.0000000000001016
ER  - 

TY  - JOUR
AU  - Topol,G.A.
AU  - Podesta,L.A.
AU  - Reeves,K.D.
AU  - Raya,M.F.
AU  - Fullerton,B.D.
AU  - Yeh,H.W.
TI  - Hyperosmolar dextrose injection for recalcitrant Osgood-Schlatter disease
JF  - Pediatrics
DA  - 2011///
VL  - 128
IS  - 5
SP  - e1121
EP  - 8
NS  - Topol 2011
C3  - CRS 28746069
DO  - 10.1542/peds.2010-19310
ER  - 

TY  - JOUR
AU  - Wiegerinck,J.I.
AU  - Zwiers,R.
AU  - Sierevelt,I.N.
AU  - Van Weert,H.C.
AU  - Van Dijk,C.N.
AU  - Struijs,P.A.
TI  - Treatment of calcaneal apophysitis: wait and see versus orthotic device versus physical therapy: a pragmatic therapeutic randomized clinical trial
JF  - Journal of Pediatric Orthopedics
DA  - 2016///
VL  - 36
IS  - 2
SP  - 152‐7
NS  - Wiegerinck 2016
C3  - CRS 28746071
ER  - 
