# Supplementary material for: Non‐surgical treatment for lower limb apophyseal injuries
Source: Cochrane Database Syst Rev. 2026 Jul 15;2026(7):CD015156. doi: 10.1002/14651858.CD015156.pub2 (PMC13370774; doi:10.1002/14651858.CD015156.pub2)
Supplement: Supplementary file 7 — Supplementary material 7 Data package [file CD015156-SUP-07-dataPackage.zip › CD015156-study-data/CD015156-study-results.csv]

Study	Outcome	Data type	Effect measure	Arm	Reference arm	Sample size	Cases	Mean	SD	SE	Variance	CI level	CI start	CI end	Exp mean	Exp CI start	Exp CI end	t-test	z-test	P value	Covariance method	Covariance	Other arm 1	Other arm 2	Correlation arm 1	Correlation arm 2	Correlation	Other mean	Other SE	Other variance	Other CI level	Other CI start	Other CI end	Other exp mean	Other exp CI start	Other exp CI end	Other t-test	Other z-test	Other P value	Footnotes
Alfaro-Santafa 2021	Overall pain (medium term)	Arm level		Custom foot orthoses		104		11.6	17.4
Alfaro-Santafa 2021	Overall pain (medium term)	Arm level		Heel lifts		104		67.3	21.2
James 2016	Adverse events	Arm level		Foot orthoses		51	0
James 2016	Adverse events	Arm level		Heel lifts		50	0
James 2016	Joint ROM (short term)	Arm level		Foot orthoses		62		31.6	4.4
James 2016	Joint ROM (short term)	Arm level		Heel lifts		62		30.9	5.1
James 2016	Overall pain (short term)	Arm level		Foot orthoses		62		2.9	1.3
James 2016	Overall pain (short term)	Arm level		Heel lifts		61		2.9	1.2
James 2016	Physical function (long term)	Arm level		Foot orthoses		51		79.5	18.9																															* School/play domain subscore from Oxford Ankle and Foot Questionnaire where higher scores are better quality of life, means and SD calculated from raw data and combined footwear conditions
James 2016	Physical function (long term)	Arm level		Heel lifts		50		83.8	13.4
James 2016	Physical function (medium term)	Arm level		Foot orthoses		55		74.2	17.5																															* School/play domain subscore from Oxford Ankle and Foot Questionnaire where higher scores are better quality of life, means and SD calculated from raw data and combined footwear conditions
James 2016	Physical function (medium term)	Arm level		Heel lifts		51		82	16.2
James 2016	Physical function (short term)	Arm level		Foot orthoses		62		63.1	16.7																															* School/play domain subscore from Oxford Ankle and Foot Questionnaire where higher scores are better quality of life, means and SD calculated from raw data and combined footwear conditions
James 2016	Physical function (short term)	Arm level		Heel lifts		62		64.4	18.9
Kuyucu 2017	Overall pain (medium term)	Arm level		Sham Taping		11		1.5	1.2
Kuyucu 2017	Overall pain (medium term)	Arm level		Taping with sports tape		11		0.5	0.5
Kuyucu 2017	Overall pain (short term)	Arm level		Sham Taping		11		5.4	2.1
Kuyucu 2017	Overall pain (short term)	Arm level		Taping with sports tape		11		5.5	0.9
Kuyucu 2017	Physical function (medium term)	Arm level		Sham Taping		11		87.1	8.8
Kuyucu 2017	Physical function (medium term)	Arm level		Taping with sports tape		11		98.3	3.1
Kuyucu 2017	Physical function (short term)	Arm level		Sham Taping		11		77.4	8.9
Kuyucu 2017	Physical function (short term)	Arm level		Taping with sports tape		11		83.5	5.5
Nakase 2020	Adverse events	Arm level		Pharmaceutical (Dextrose)		22	0
Nakase 2020	Adverse events	Arm level		Placebo		21	0
Nakase 2020	Pain during activity (medium term)	Arm level		Pharmaceutical (Dextrose)		22		14.3	18.7																															Reverse scored to lower = less pain, Pain score = VISA
Nakase 2020	Pain during activity (medium term)	Arm level		Placebo		21		16.8	19.8
Nakase 2020	Pain during activity (short term)	Arm level		Pharmaceutical (Dextrose)		22		23.1	20.4																															Reverse scored to lower = less pain, Pain score = VISA
Nakase 2020	Pain during activity (short term)	Arm level		Placebo		21		27.4	22.2
Perhamre 2011a	Pain during activity (short term)	Arm level		Foot orthoses		20		2.17	1.99																															* Means and standard deviations calculated from medians and interquartile ranges as per protocol
Perhamre 2011a	Pain during activity (short term)	Arm level		Heel lifts		24		3.17	2.36
Perhamre 2012	Pain during activity (short term)	Arm level		Foot orthoses, bracing, taping or straps		15		0.25	0.14																															*Mean values calculated from median as per protocol
Perhamre 2012	Pain during activity (short term)	Arm level		Usual Care/No treatment		15		2.5	1.44
Reesman 2024	Adverse events	Arm level		Pharmaceutical (Dexamethasone)		16	14
Reesman 2024	Adverse events	Arm level		Placebo		15	10
Reesman 2024	Adverse events	Arm level		Usual Care/No treatment		14	9
Reesman 2024	Overall pain (short term)	Arm level		Pharmaceutical (Dexamethasone)		11		1.33	0.65
Reesman 2024	Overall pain (short term)	Arm level		Placebo		12		1.85	1.07
Reesman 2024	Overall pain (short term)	Arm level		Usual Care/No treatment		10		2.13	1.36
Reesman 2024	Physical function (short term)	Arm level		Pharmaceutical (Dexamethasone)		8		84.66	17.5
Reesman 2024	Physical function (short term)	Arm level		Placebo		11		86.42	12.89
Reesman 2024	Physical function (short term)	Arm level		Usual Care/No treatment		8		81.98	23.38
Reesman 2024	Sport participation (short term)	Arm level		Pharmaceutical (Dexamethasone)		7		38.1	9.48
Reesman 2024	Sport participation (short term)	Arm level		Placebo		9		30.2	6.8
Reesman 2024	Sport participation (short term)	Arm level		Usual Care/No treatment		4		37.25	3.86
Sweeney 2023	Adverse events	Arm level		Brace with heel compression		22	1
Sweeney 2023	Adverse events	Arm level		Footwear or heel cushioning		21	1
Sweeney 2023	Pain during activity (medium term)	Arm level		Brace with heel compression		22		3.6	2.6																															* VAS where lower scores mean less pain, means and SD calculated from medians as per protocol after converting from figures using WebPlotDigitizer
Sweeney 2023	Pain during activity (medium term)	Arm level		Footwear or heel cushioning		21		3.4	2.1
Sweeney 2023	Pain during activity (short term)	Arm level		Brace with heel compression		22		5.5	2.3																															* VAS where lower scores mean less pain, means and SD calculated from medians as per protocol after converting from figures using WebPlotDigitizer
Sweeney 2023	Pain during activity (short term)	Arm level		Footwear or heel cushioning		21		6.6	1.4
Sweeney 2023	Physical function (medium term)	Arm level		Brace with heel compression		22		87	17																															* School/play domain subscore from Oxford Ankle and Foot Questionnaire where higher scores are better quality of life, means and SD calculated from medians as per protocol after converting from figures using WebPlotDigitizer
Sweeney 2023	Physical function (medium term)	Arm level		Footwear or heel cushioning		21		89	13
Sweeney 2023	Physical function (short term)	Arm level		Brace with heel compression		22		78	19																															* School/play domain subscore from Oxford Ankle and Foot Questionnaire where higher scores are better quality of life, means and SD calculated from medians as per protocol after converting from figures using WebPlotDigitizer
Sweeney 2023	Physical function (short term)	Arm level		Footwear or heel cushioning		21		76	16
Topol 2011	Pain during activity (long term)	Arm level		Local anesthetic + Dextrose + exercise (usual care)		21		0.2	0.7																															Pain score = NPPS
Topol 2011	Pain during activity (long term)	Arm level		Placebo		13		1.2	1.5
Topol 2011	Pain during activity (long term)	Arm level		Usual Care/No treatment		14		2.5	1.5
Topol 2011	Pain during activity (medium term)	Arm level		Local anesthetic + Dextrose + exercise (usual care)		21		0.7	1.2																															Pain score = NPPS
Topol 2011	Pain during activity (medium term)	Arm level		Placebo		22		1.8	1.4
Topol 2011	Pain during activity (medium term)	Arm level		Usual Care/No treatment		22		3.1	1.6
Wiegerinck 2016	Adverse events	Arm level		Exercise		33	0
Wiegerinck 2016	Adverse events	Arm level		Heel lifts		33	0
Wiegerinck 2016	Adverse events	Arm level		Usual Care/No treatment		32	0
Wiegerinck 2016	Pain during activity (medium term)	Arm level		Exercise		33		-3.8	3
Wiegerinck 2016	Pain during activity (medium term)	Arm level		Heel lifts		33		-4.3	2.9
Wiegerinck 2016	Pain during activity (medium term)	Arm level		Usual Care/No treatment		32		-3.9	2.8
Wiegerinck 2016	Pain during activity (short term)	Arm level		Exercise		33		-3.2	2.5																															*Change from baseline to timepoint means and standard deviations used
Wiegerinck 2016	Pain during activity (short term)	Arm level		Heel lifts		33		-2.5	2.4
Wiegerinck 2016	Pain during activity (short term)	Arm level		Usual Care/No treatment		32		-2	2.7
Wiegerinck 2016	Treatment success (medium term)	Arm level		Exercise		33		77.5	12.02																															*Converted from medians and range
Wiegerinck 2016	Treatment success (medium term)	Arm level		Heel lifts		33		75	16.83
Wiegerinck 2016	Treatment success (medium term)	Arm level		Usual Care/No treatment		32		80	9.68
Wiegerinck 2016	Treatment success (short term)	Arm level		Exercise		33		66.25	18.04																															*Converted from medians and range
Wiegerinck 2016	Treatment success (short term)	Arm level		Heel lifts		33		72.5	16.8
Wiegerinck 2016	Treatment success (short term)	Arm level		Usual Care/No treatment		32		67.5	16.9
