# Supplementary material for: Non‐surgical treatment for lower limb apophyseal injuries
Source: Cochrane Database Syst Rev. 2026 Jul 15;2026(7):CD015156. doi: 10.1002/14651858.CD015156.pub2 (PMC13370774; doi:10.1002/14651858.CD015156.pub2)
Supplement: Supplementary file 7 — Supplementary material 7 Data package [file CD015156-SUP-07-dataPackage.zip › CD015156-study-data/CD015156-excluded-study-information.csv]

Study	Year	Data source	ID: CRS	ID: CTG	Char: Reason for exclusion
Blumenfeld 2023	2023	PUB	28746072		<p>Ineligible study design - Secondary data analysis of trial including adolescents with Patellofemoral pain and/or Osgood-Schlatter Disease</p>
Feyzioğlu 2018	2018	PUB	28746074		<p>Ineligible study design - protocol for case series design</p>
Gaulrapp 2016	2016	PUB	28746076		<p>Ineligible study design - case series design</p>
Gerulis 2004	2004	PUB	28746078		<p>Ineligible study design - cohort study with non-randomised interventions and unclear processes for allocating treatments</p>
Hadell 2015	2015	PUB	28746080		<p>Ineligible participant population - &nbsp;due to not the condition of interest</p>
Holden 2021	2021	PUB	28746082		<p>Ineligible study design - cohort study</p>
Karaczun 2016	2016	PUB	28746084		<p>Unable to source data &nbsp;- abandoned trial registration</p>
Lucciani 2016	2016	SOUGHT	28746086		<p>Unable to source data - no response from authors for requests of data</p>
Molund 2018	2018	PUB	28746088		<p>Ineligible participant population - due to age and condition studied</p>
Perhamre 2011 (b)	2011	PUB	28746090		<p>Ineligible study design - cohort study&nbsp;</p>
Rathleff 2020	2016	PUB	28746092		<p>Ineligible study design - cohort study&nbsp;</p>
Rathleff 2023	2023	PUB	28746094	NCT05791513	<p>Ineligible study design - prognostic study</p>
Selhorst 2023	2023	PUB	28746096		<p>Ineligible participant population - recruitment focused on primary musculoskeletal pain&nbsp;</p>
Shields 2016	2016	PUB	28746098		<p>Ineligible study design - commentary</p>
Smith 1977	1977	PUB	28746100		<p>Ineligible study design - commentary</p>
Universitair Medisch Centrum Groningen 2025	2025	SOUGHT	28746102		<p>Unable to source data &nbsp;- abandoned trial</p>
University of Delaware 2021	2021	PUB	28746104	NCT04816188	<p>Ineligible study design - registration of a cohort study</p>
Vermass 2018	2018	PUB	28746106		<p>Ineligible study design - prognostic study&nbsp;</p>
Wu 2022	2022	PUB	28746108		<p>Ineligible participant population - condition inadequately described in adults over the age of likelihood of condition being present</p>
