# Supplementary material for: Non‐surgical treatment for lower limb apophyseal injuries
Source: Cochrane Database Syst Rev. 2026 Jul 15;2026(7):CD015156. doi: 10.1002/14651858.CD015156.pub2 (PMC13370774; doi:10.1002/14651858.CD015156.pub2)
Supplement: Supplementary file 7 — Supplementary material 7 Data package [file CD015156-SUP-07-dataPackage.zip › CD015156-study-data/CD015156-ongoing.ris]

TY  - UNPB
AU  - Carl,R.
CT  - Comparison of Three Treatments for Lower Extremity Apophysitis
JO  - https://clinicaltrials.gov/study/NCT01826071
DA  - 10th February, 2025
NS  - Carl 2025
C3  - CRS 28746111
ER  - 

TY  - UNPB
AU  - Faude
AU  - O
CT  - Treatment for Osgood Schlatter Patients With a Physiotherapy Program (TrOPhy)
JO  - https://classic.clinicaltrials.gov/show/NCT04716608
DA  - first received 11 November 2020
NS  - Faude 2020
C3  - CRS 28746113
ER  - 

TY  - UNPB
AU  - Krommes
AU  - K
CT  - A Comparison of Two Different Treatment Approaches for Adolescents With Osgood Schlatter (SOGOOD)
JO  - https://clinicaltrials.gov/study/NCT05174182
NS  - Krommes 2025
C3  - CRS 28746115
ER  - 
