# Supplementary material for: Non‐surgical treatment for lower limb apophyseal injuries
Source: Cochrane Database Syst Rev. 2026 Jul 15;2026(7):CD015156. doi: 10.1002/14651858.CD015156.pub2 (PMC13370774; doi:10.1002/14651858.CD015156.pub2)
Supplement: Supplementary file 7 — Supplementary material 7 Data package [file CD015156-SUP-07-dataPackage.zip › CD015156-study-data/CD015156-study-arms.csv]

Study	Arm	Description	Intervention
Alfaro-Santafa 2021	Custom foot orthoses	Orthoses had a thickness of 9 mm and were composed of the following materials: confortene, polypropylene, poron XRD, and lunasoft	Foot orthoses, bracing, taping or straps
Alfaro-Santafa 2021	Heel lifts	8 mm "off the shelf" heel lift	Heel lifts
James 2016	Foot orthoses	Prefabricated orthoses - Prothotic W (The Orthotic Laboratory) in either Adidas supernova or usual footwear	Foot orthoses, bracing, taping or straps
James 2016	Heel lifts	6mm high-density (PE 180 kg/m3) ethylene vinyl acetate (EVA) in either Adidas supernova or usual footwear	Heel lifts
Kuyucu 2017	Sham Taping	Hypafix tape without tension	Placebo
Kuyucu 2017	Taping with sports tape	Kinesio tape	Foot orthoses, bracing, taping or straps
Nakase 2020	Pharmaceutical (Dextrose)	Injection of 1% Lidocaine (1 mL) with 20% dextrose	Pharmaceutical
Nakase 2020	Placebo	Injection of 1% Lidocaine (1 mL) with saline	Placebo
Perhamre 2011a	Foot orthoses	Rigid thermoplastic cup (of 3 mm height but with no wedge effect) molded directly on the bare heel with a three-fourth length arch support. It enclosed the heel with a 2–3 cm high brim	Foot orthoses, bracing, taping or straps
Perhamre 2011a	Heel lifts	Heel wedge was a 5 mm cork wedge covered with a thin elastic surface	Heel lifts
Perhamre 2012	Foot orthoses, bracing, taping or straps	Individually made molded rigid "Wessmark" cup	Foot orthoses, bracing, taping or straps
Perhamre 2012	Usual Care/No treatment	No treatment	Usual care or no treatment
Reesman 2024	Pharmaceutical (Dexamethasone)	1.5 ml of the dexamethasone sodium phosphate (4ml/1mL) & 1.5 ml of 0.9% sodium chloride (saline) solution delivered through I-Bresis System	Pharmaceutical
Reesman 2024	Placebo	1.5 ml of 0.9% sodium chloride (saline) & 1.5 ml of 0.9% sodium chloride (saline) solution delivered through I-Bresis System	Placebo
Reesman 2024	Usual Care/No treatment	Standard physical therapy	Usual care or no treatment
Sweeney 2023	Brace with heel compression	X-Brace	Foot orthoses, bracing, taping or straps
Sweeney 2023	Footwear or heel cushioning	Cheetah heel cup	Footwear or heel cushioning
Topol 2011	Local anesthetic + Dextrose + exercise (usual care)	Local anesthetic + Dextrose + exercise (usual care)	Pharmaceutical
Topol 2011	Placebo	Local anesthetic + Saline + exercise (usual care)	Placebo
Topol 2011	Usual Care/No treatment	Exercise (Usual care)	Usual care or no treatment
Wiegerinck 2016	Exercise	Eccentric calf strengthening	Exercise
Wiegerinck 2016	Heel lifts	ViscoHeel (Bauerfeind)	Heel lifts
Wiegerinck 2016	Usual Care/No treatment	Wait and see	Usual care or no treatment
