# Supplementary material for: Non‐surgical treatment for lower limb apophyseal injuries
Source: Cochrane Database Syst Rev. 2026 Jul 15;2026(7):CD015156. doi: 10.1002/14651858.CD015156.pub2 (PMC13370774; doi:10.1002/14651858.CD015156.pub2)
Supplement: Supplementary file 7 — Supplementary material 7 Data package [file CD015156-SUP-07-dataPackage.zip › CD015156-study-data/CD015156-excluded.ris]

TY  - JOUR
AU  - Blumenfeld,M.B.
AU  - Straszek,C.L.N.
AU  - Holden,S.
AU  - Thorborg,K.
AU  - Rathleff,M.S.
TI  - Does an activity modification strategy for adolescents with patellofemoral pain and Osgood-Schlatter affect sedentary time? An ancillary analysis
JF  - BMJ Open Sport and Exercise Medicine
DA  - 2023///
VL  - 9
IS  - Supplement 1
SP  - A9
EP  - A10
N1  - <p>Ineligible study design - Secondary data analysis of trial including adolescents with Patellofemoral pain and/or Osgood-Schlatter Disease</p>
NS  - Blumenfeld 2023
C3  - CRS 28746073
DO  - https://dx.doi.org/10.1136/bmjsem-2023-sportskongres2023.26
ER  - 

TY  - GEN
AU  - Feyzioğlu Ö
AU  - Öztürk Ö
AU  - Muğrabi,S.
TI  - The effects of custom-made insoles on foot pressure redistribution and spatio - temporal gait parameters in Sever disease
JF  - ClinicalTrials.Gov
DA  - 2018///
N1  - <p>Ineligible study design - protocol for case series design</p>
NS  - Feyzioğlu 2018
C3  - CRS 28746075
C3  - ClinicalTrials.gov NCT03787316
ER  - 

TY  - JOUR
AU  - Gaulrapp,H.
TI  - Clinical examination, imaging and therapy of Osgood-Schlatter's disease
JF  - Der Orthopade
DA  - 2016///
VL  - 45
IS  - 3
SP  - 219
EP  - 225
N1  - <p>Ineligible study design - case series design</p>
NS  - Gaulrapp 2016
C3  - CRS 28746077
DO  - https://dx.doi.org/10.1007/s00132-016-3225-1
ER  - 

TY  - JOUR
AU  - Gerulis,V.
AU  - Kalesinskas,R.
AU  - Pranckevicius,S.
AU  - Birgeris,P.
TI  - Importance of conservative treatment and physical load restriction to the course of Osgood-Schlatter's disease
JF  - Medicina (Kaunas, Lithuania)
DA  - 2004///
VL  - 40
IS  - 4
SP  - 363
EP  - 369
N1  - <p>Ineligible study design - cohort study with non-randomised interventions and unclear processes for allocating treatments</p>
NS  - Gerulis 2004
C3  - CRS 28746079
ER  - 

TY  - GEN
AU  - Fadell
AU  - M
TI  - Intra Articular injections with platelet rich plasma in patients with Juvenile Osteochondritis Dissecans of the knee
JF  - ClinicalTrials.Gov
DA  - 2015///
N1  - <p>Ineligible participant population - &nbsp;due to not the condition of interest</p>
NS  - Hadell 2015
C3  - CRS 28746081
C3  - ClinicalTrials.gov NCT02397278
ER  - 

TY  - JOUR
AU  - Holden,S.
AU  - Olesen
AU  - JL
AU  - Winiarski,L.M.
AU  - Krommes,K.
AU  - Thorborg,K.
AU  - Hölmich,P.
TI  - Is the prognosis of Osgood-Schlatter poorer than anticipated? A prospective cohort study with 24-Month follow-up
JF  - Orthopaedic journal of sports medicine
DA  - 2021///
VL  - 9 (8)
SP  - 9
N1  - <p>Ineligible study design - cohort study</p>
NS  - Holden 2021
C3  - CRS 28746083
DO  - 10.1177/23259671211022239
ER  - 

TY  - GEN
AU  - Karaczun,M.
TI  - Comparison of methods for the treatment of Osgood-Schlatter disease
JF  - UMIN-CTR Clinical Trial
DA  - 2016///
N1  - <p>Unable to source data &nbsp;- abandoned trial registration</p>
NS  - Karaczun 2016
C3  - CRS 28746085
C3  - -UMIN-CTR-Clinical-Trial UMIN000013899
ER  - 

TY  - UNPB
AU  - Lucciani,J.F.
CT  - Treatment of the Osgood Schlatter Disease by immobilization ( Ankle Cruro Resin ) versus sporting rest ( reference treatment ) : randomized controlled study
JO  - https://clinicaltrials.gov/study/NCT02824172
DA  - 2016///
N1  - <p>Unable to source data - no response from authors for requests of data</p>
NS  - Lucciani 2016
C3  - CRS 28746087
ER  - 

TY  - JOUR
AU  - Molund,M.
AU  - Husebye,E.E.
AU  - Hellesnes,J.
AU  - Nilsen,F.
AU  - Hvaal,K.
TI  - Proximal medial gastrocnemius recession and stretching versus stretching as treatment of chronic plantar heel pain
JF  - Foot & ankle International
DA  - 2018///
VL  - 39
IS  - 12
SP  - 1423
EP  - 1431
N1  - <p>Ineligible participant population - due to age and condition studied</p>
NS  - Molund 2018
C3  - CRS 28746089
DO  - https://dx.doi.org/10.1177/1071100718794659
ER  - 

TY  - JOUR
AU  - Perhamre,S.
AU  - Janson,S.
AU  - Norlin,R.
AU  - Klassbo,M.
TI  - Sever's injury: treatment with insoles provides effective pain relief
JF  - Scandinavian journal of medicine & science in sports
DA  - 2011///
VL  - 21
IS  - 6
SP  - 819‐823
N1  - <p>Ineligible study design - cohort study&nbsp;</p>
NS  - Perhamre 2011 (b)
C3  - CRS 28746091
DO  - 10.1111/j.1600-0838.2010.01051.x
ER  - 

TY  - JOUR
AU  - Rathleff,M.S.
AU  - Winiarski,L.
AU  - Krommes,K.
AU  - Graven-Nielsen,T.
AU  - Hölmich,P.
AU  - Olesen,J.
TI  - Activity modification and knee strengthening for Osgood-Schlatter disease: a prospective cohort study
JF  - Orthopaedic journal of sports medicine
DA  - 2020///
VL  - 8
IS  - 4
SP  - 2325967120911106
N1  - <p>Ineligible study design - cohort study&nbsp;</p>
NS  - Rathleff 2020
C3  - CRS 28746093
DO  - https://doi.org/10.1177/23259671209111
ER  - 

TY  - GEN
AU  - Rathleff,M.S.
TI  - The effectiveness of using a clinical support tool in managing adolescents with non-traumatic knee pain
JF  - ClinicalTrials.gov
DA  - 2023///
N1  - <p>Ineligible study design - prognostic study</p>
NS  - Rathleff 2023
C3  - CRS 28746095
C3  - ClinicalTrials.gov NCT05791513
ER  - 

TY  - GEN
AU  - Selhorst,M.
TI  - Psychologically informed education intervention for adolescents with atraumatic lower-extremity injuries
JF  - ClinicalTrials.gov
DA  - 2023///
N1  - <p>Ineligible participant population - recruitment focused on primary musculoskeletal pain&nbsp;</p>
NS  - Selhorst 2023
C3  - CRS 28746097
C3  - ClinicalTrials.gov NCT05701618
ER  - 

TY  - JOUR
AU  - Shields,N.
TI  - Wait and see, heel raise and eccentric exercise may be equally effective treatments for children with calcaneal apophysitis
JF  - Journal of Physiotherapy
DA  - 2016///
VL  - 62
IS  - 2
SP  - 112
EP  - 112
N1  - <p>Ineligible study design - commentary</p>
NS  - Shields 2016
C3  - CRS 28746099
DO  - 10.1016/j.jphys.2015.12.004
ER  - 

TY  - JOUR
AU  - Smith,J.B.
TI  - Knee problems in children
JF  - Pediatric Clinics of North America
DA  - 1977///
VL  - 24
IS  - 4
SP  - 841
EP  - 855
N1  - <p>Ineligible study design - commentary</p>
NS  - Smith 1977
C3  - CRS 28746101
DO  - http://dx.doi.org/10.1016/S0031-3955(16)33502-7
ER  - 

TY  - GEN
AU  - Universitair Medisch Centrum Groningen
TI  - The use of a patellar strap in children with Osgood-Schlatter disease: a pilot study of the short term effect on symptoms and sports participation
JF  - https://onderzoekmetmensen.nl/en/trial/42555
N1  - <p>Unable to source data &nbsp;- abandoned trial</p>
NS  - Universitair Medisch Centrum Groningen 2025
C3  - CRS 28746103
ER  - 

TY  - GEN
AU  - University of Delaware
TI  - Heel pain in adolescents: a pilot study on the effectiveness of exercise therapy and activity modification
JF  - ClinicalTrials.gov
DA  - 2021///
N1  - <p>Ineligible study design - registration of a cohort study</p>
NS  - University  of Delaware 2021
C3  - CRS 28746105
C3  - ClinicalTrials.gov NCT04816188
ER  - 

TY  - GEN
AU  - Vermaas,C.
TI  - Heel complaints in young athletes
JF  - Overview of Medical Research in the Netherlands (OMON), formerly the Dutch Trial register
DA  - 2018///
N1  - <p>Ineligible study design - prognostic study&nbsp;</p>
NS  - Vermass 2018
C3  - CRS 28746107
C3  - NTR NTR7189
ER  - 

TY  - JOUR
AU  - Wu,Z.
AU  - Tu,X.
AU  - Tu,Z.
TI  - Hyperosmolar dextrose injection for Osgood-Schlatter disease: a double-blind, randomized controlled trial
JF  - Archives of orthopaedic and trauma surgery
DA  - 2022///
VL  - 142
IS  - 9
SP  - 2279
EP  - 2285
N1  - <p>Ineligible participant population - condition inadequately described in adults over the age of likelihood of condition being present</p>
NS  - Wu 2022
C3  - CRS 28746109
DO  - https://dx.doi.org/10.1007/s00402-021-04223-1
ER  - 
