# Supplementary material for: Non‐surgical treatment for lower limb apophyseal injuries
Source: Cochrane Database Syst Rev. 2026 Jul 15;2026(7):CD015156. doi: 10.1002/14651858.CD015156.pub2 (PMC13370774; doi:10.1002/14651858.CD015156.pub2)
Supplement: Supplementary file 7 — Supplementary material 7 Data package [file CD015156-SUP-07-dataPackage.zip › CD015156-study-data/CD015156-risk-of-bias.csv]

Study	Outcome	Data type	Effect measure	Domain (judgement): Bias arising from the randomization process	Domain (support): Bias arising from the randomization process	Domain (judgement): Bias due to deviations from intended interventions	Domain (support): Bias due to deviations from intended interventions	Domain (judgement): Bias due to missing outcome data	Domain (support): Bias due to missing outcome data	Domain (judgement): Bias in measurement of the outcome	Domain (support): Bias in measurement of the outcome	Domain (judgement): Bias in selection of the reported result	Domain (support): Bias in selection of the reported result	Domain (judgement): Overall bias	Domain (support): Overall bias
Alfaro-Santafa 2021	Overall pain (medium term)	Arm level		Low risk	<p>Random allocation, concealed until participants were enrolled.&nbsp;</p>	Low risk	<p>Participants were aware of their assigned intervention during the trials.&nbsp;</p>	Low risk	<p>Data available for nearly all participants</p>	High risk	<p>Limited information about the anchor for subjective VAS data. Outcomes described in protocol were described differently in publication.&nbsp;</p>	High risk	<p>Group randomisation and reporting results reported differently from the protocol to the publication.&nbsp;</p>	High risk	<p>Concerns about difference between reporting of results and protocol impacted the overall bias.&nbsp;</p>
James 2016	Adverse events	Arm level		Low risk	<p>Concealed randomised allocation, with only minor differences in gender between one group.&nbsp;</p>	Low risk	<p>Participants, carers and those delivering interventions were likely aware of intervention, and there were no non-protocol interventions, and followed the appropriate analysis plan specified in the protocol</p>	Low risk	<p>Nearly all data available</p>	Low risk	<p>Appropriate outcome measures without outcome assessor aware of the interventions.</p>	Low risk	<p>Analysis protocol followed</p>	Low risk	<p>No other biases detected</p>
James 2016	Joint ROM (short term)	Arm level		Low risk	<p>Concealed randomised allocation, with only minor differences in gender between one group.&nbsp;</p>	Low risk	<p>Participants, carers and those delivering interventions were likely aware of intervention, and there were no non-protocol interventions, and followed the appropriate analysis plan specified in the protocol</p>	Low risk	<p>Nearly all data available</p>	Low risk	<p>Appropriate outcome measures without outcome assessor aware of the interventions</p>	Low risk	<p>Analysis protocol followed</p>	Low risk	<p>No other biases detected</p>
James 2016	Overall pain (short term)	Arm level		Low risk	<p>Concealed randomised allocation, with only minor differences in gender between one group.&nbsp;</p>	Low risk	<p>Participants, carers and those delivering interventions were likely aware of intervention, and there were no non-protocol interventions, and followed the appropriate analysis plan specified in the protocol</p>	Low risk	<p>Nearly all data available</p>	Low risk	<p>Appropriate outcome measures with anchor questions to reduce subjectivity, without outcome assessor aware of the interventions.</p>	Low risk	<p>Analysis protocol followed</p>	Low risk	<p>No other biases detected</p>
James 2016	Physical function (long term)	Arm level		Low risk	<p>Concealed randomised allocation, with only minor differences in gender between one group.&nbsp;</p>	Low risk	<p>Participants, carers and those delivering interventions were likely aware of intervention, and there were no non-protocol interventions, and followed the appropriate analysis plan specified in the protocol</p>	Low risk	<p>Nearly all data available</p>	Low risk	<p>Appropriate outcome measures with instructions to reduce subjectivity, without outcome assessor aware of the interventions.</p>	Low risk	<p>Analysis protocol followed</p>	Low risk	<p>No other biases detected</p>
James 2016	Physical function (medium term)	Arm level		Low risk	<p>Concealed randomised allocation, with only minor differences in gender between one group.&nbsp;</p>	Low risk	<p>Participants, carers and those delivering interventions were likely aware of intervention, and there were no non-protocol interventions, and followed the appropriate analysis plan specified in the protocol</p>	Low risk	<p>Nearly all data available</p>	Low risk	<p>Appropriate outcome measures with instructions to reduce subjectivity, without outcome assessor aware of the interventions.</p>	Low risk	<p>Analysis protocol followed</p>	Low risk	<p>No other biases detected</p>
James 2016	Physical function (short term)	Arm level		Low risk	<p>Concealed randomised allocation, with only minor differences in gender between one group.&nbsp;</p>	Low risk	<p>Participants, carers and those delivering interventions were likely aware of intervention, and there were no non-protocol interventions, and followed the appropriate analysis plan specified in the protocol</p>	Low risk	<p>Nearly all data available</p>	Low risk	<p>Appropriate outcome measures with instructions to reduce subjectivity, without outcome assessor aware of the interventions.</p>	Low risk	<p>Analysis protocol followed</p>	Low risk	<p>No other bias identified</p>
Kuyucu 2017	Overall pain (medium term)	Arm level		Some concerns	<p>No information about randomisation or baseline differences between groups.&nbsp;</p>	High risk	<p>Unclear if participants knew about their group allocation, no information to understand the effect of assignment, important because of sex based differences in apophysis closure. No information about if there was a deviation from usual practice. The analysis relied on multiple unadjusted statistical tests (including within-group comparisons) without clearly estimating between-group effects</p>	Low risk	<p>Nearly all participant data were reported.&nbsp;</p>	Some concerns	<p>Limited information about the anchor for subjective VAS data.</p>	Some concerns	<p>No pre-specified analysis plan identified.&nbsp;</p>	High risk	<p>No other bias identified</p>
Kuyucu 2017	Overall pain (short term)	Arm level		Some concerns	<p>No information about randomisation or baseline differences between groups.&nbsp;</p>	High risk	<p>Unclear if participants knew about their group allocation, no information to understand the effect of assignment, important because of sex based differences in apophysis closure. No information about if there was a deviation from usual practice. The analysis relied on multiple unadjusted statistical tests (including within-group comparisons) without clearly estimating between-group effects</p>	Low risk	<p>Nearly all participant data were reported.&nbsp;</p>	Some concerns	<p>Limited information about the anchor for subjective VAS data.</p>	Some concerns	<p>No pre-specified analysis plan identified.&nbsp;</p>	High risk	<p>No other bias identified</p>
Kuyucu 2017	Physical function (medium term)	Arm level		Some concerns	<p>No information about randomisation or baseline differences between groups.&nbsp;</p>	High risk	<p>Unclear if participants knew about their group allocation, no information to understand the effect of assignment, important because of sex based differences in apophysis closure. No information about if there was a deviation from usual practice. The analysis relied on multiple unadjusted statistical tests (including within-group comparisons) without clearly estimating between-group effects</p>	Low risk	<p>Nearly all participant data were reported.&nbsp;</p>	Some concerns	<p>No information on validity of tool for children as primarily an adult score</p>	Some concerns	<p>No pre-specified analysis plan identified.&nbsp;</p>	High risk	<p>No other bias identified</p>
Kuyucu 2017	Physical function (short term)	Arm level		Some concerns	<p>No information about randomisation or baseline differences between groups.&nbsp;</p>	High risk	<p>Unclear if participants knew about their group allocation, no information to understand the effect of assignment, important because of sex based differences in apophysis closure. No information about if there was a deviation from usual practice. The analysis relied on multiple unadjusted statistical tests (including within-group comparisons) without clearly estimating between-group effects</p>	Low risk	<p>Nearly all participant data were reported.&nbsp;</p>	Some concerns	<p>No information on validity of tool for children as primarily an adult score</p>	Some concerns	<p>No pre-specified analysis plan identified.&nbsp;</p>	High risk	<p>No other bias identified</p>
Nakase 2020	Adverse events	Arm level		Some concerns	<p>Randomisation process was not described.&nbsp;</p>	Low risk	<p>Participants and people delivering intervention were blinded. No differences between groups.</p>	Low risk	<p>Data available for nearly all participants.</p>	Some concerns	<p>It was unclear if the outcome assessors were aware of the intervention group.</p>	Some concerns	<p>No information on pre-specified analysis plan.&nbsp;</p>	Some concerns	<p>No other bias identified.&nbsp;</p>
Nakase 2020	Pain during activity (medium term)	Arm level		Some concerns	<p>Randomisation process was not described.&nbsp;</p>	Low risk	<p>Participants and people delivering intervention were blinded. No differences between groups.</p>	Low risk	<p>Data available for nearly all participants.</p>	Some concerns	<p>It was unclear if the method of measuring outcome was appropriate for the knee as only the VISA was described. It was unclear if the outcome assessors were aware of the intervention group.</p>	Some concerns	<p>No information on pre-specified analysis plan.&nbsp;</p>	Some concerns	<p>No other bias identified.&nbsp;</p>
Nakase 2020	Pain during activity (short term)	Arm level		Some concerns	<p>Randomisation process was not described.&nbsp;</p>	Low risk	<p>Participants and people delivering intervention were blinded. No differences between groups.</p>	Low risk	<p>Data available for nearly all participants.</p>	Some concerns	<p>It was unclear if the method of measuring outcome was appropriate for the knee as only the VISA was described. It was unclear if the outcome assessors were aware of the intervention group.</p>	Some concerns	<p>No information on pre-specified analysis plan.&nbsp;</p>	Some concerns	<p>No other bias identified.&nbsp;</p>
Perhamre 2011a	Pain during activity (short term)	Arm level		Low risk	<p>Randomized into two groups with tickets concealed in a box. No stratification was made.</p>	Some concerns	<p>No information on if participants were aware of assigned intervention</p>	Low risk	<p>Outcome data available.&nbsp;</p>	Some concerns	<p>No information about blinding of assessor which could have impacted outcome.&nbsp;</p>	Some concerns	<p>No protocol or pre-specified analysis plan&nbsp;</p>	Some concerns	<p>No other bias identified</p>
Perhamre 2012	Pain during activity (short term)	Arm level		Some concerns	<p>Randomised but no information about how or if there was allocation concealment</p>	Some concerns	<p>Participants and carers knew the allocation. Unclear is assessors knew allocation.</p>	Low risk	<p>All outcomes for randomised participants were analysed.&nbsp;</p>	Low risk	<p>Outcome measure appropriate and self reported.&nbsp;</p>	Some concerns	<p>No protocol or pre-analysis plan.&nbsp;</p>	Some concerns	<p>No other bias identified&nbsp;</p>
Reesman 2024	Adverse events	Arm level		Some concerns	<p>No information about randomisation process.</p>	High risk	<p>No information about deviations due to trial ending early</p>	High risk	<p>Trial ended early, missing outcome data.&nbsp;</p>	Some concerns	<p>Trial ended early, limited information about how outcomes were collected&nbsp;</p>	Some concerns	<p>No protocol published.&nbsp;</p>	High risk	<p>No other bias identified</p>
Reesman 2024	Overall pain (short term)	Arm level		Some concerns	<p>No information about randomisation process.</p>	High risk	<p>No information about deviations due to trial ending early</p>	High risk	<p>Trial ended early, missing outcome data.&nbsp;</p>	High risk	<p>Trial ended early, limited information about how outcomes were collected and the outcome is subjective</p>	Some concerns	<p>No protocol published.&nbsp;</p>	High risk	<p>No other bias identifed</p>
Reesman 2024	Physical function (short term)	Arm level		Some concerns	<p>No information about randomisation process.</p>	High risk	<p>No information about deviations due to trial ending early</p>	High risk	<p>Trial ended early, missing outcome data.&nbsp;</p>	High risk	<p>Trial ended early, limited information about how outcomes were collected and the outcome is subjective</p>	Some concerns	<p>No protocol published.&nbsp;</p>	High risk	<p>No protocol published.&nbsp;</p>
Reesman 2024	Sport participation (short term)	Arm level		Some concerns	<p>No information about randomisation process.</p>	High risk	<p>No information about deviations due to trial ending early</p>	High risk	<p>Trial ended early, missing outcome data.&nbsp;</p>	High risk	<p>Trial ended early, limited information about how outcomes were collected and the outcome is subjective</p>	Some concerns	<p>No protocol published.&nbsp;</p>	High risk	<p>No other bias identified</p>
Sweeney 2023	Adverse events	Arm level		Low risk	<p>Randomized participants into each group at enrollment using a 1:1 block randomization scheme (block size 4), concealed until assigned, with no group differences.&nbsp;</p>	Low risk	<p>Participants and carers were aware of group assignment, without deviations due to trial context, with appropriate analysis.&nbsp;</p>	Some concerns	<p>Missing data from 11 participants, 16 participants in analysis, potential that missingness impacted outcomes.&nbsp;</p>	Low risk	<p>Data self reported monthly.</p>	High risk	<p>Analysis used Mann-Whitney U test and Hedges g to determine the magnitude of the effect between groups and this was different to the analysis reported within the protocol.</p>	High risk	<p>No other bias identified.&nbsp;</p>
Sweeney 2023	Pain during activity (medium term)	Arm level		Low risk	<p>Randomized participants into each group at enrollment using a 1:1 block randomization scheme (block size 4), concealed until assigned, with no group differences.&nbsp;</p>	Some concerns	<p>Participants and carers were aware of group assignment, without deviations due to trial context</p>	Some concerns	<p>Missing data from 11 participants, 16 participants in analysis, potential that missingness impacted outcomes.&nbsp;</p>	Low risk	<p>Data self reported monthly&nbsp;</p>	High risk	<p>Analysis used Mann-Whitney U test and Hedges g to determine the magnitude of the effect between groups and this was different to the analysis reported within the protocol.</p>	High risk	<p>No other bias identified.&nbsp;</p>
Sweeney 2023	Pain during activity (short term)	Arm level		Low risk	<p>Randomized participants into each group at enrollment using a 1:1 block randomization scheme (block size 4), concealed until assigned, with no group differences.&nbsp;</p>	Some concerns	<p>Participants and carers were aware of group assignment, without deviations due to trial context</p>	Some concerns	<p>Missing data from 11 participants, 16 participants in analysis, potential that missingness impacted outcomes.&nbsp;</p>	Low risk	<p>Data self reported monthly.</p>	High risk	<p>Analysis used Mann-Whitney U test and Hedges g to determine the magnitude of the effect between groups and this was different to the analysis reported within the protocol.</p>	High risk	<p>No other bias identified.&nbsp;</p>
Sweeney 2023	Physical function (medium term)	Arm level		Low risk	<p>Randomized participants into each group at enrollment using a 1:1 block randomization scheme (block size 4), concealed until assigned, with no group differences.&nbsp;</p>	Some concerns	<p>Participants and carers were aware of group assignment, without deviations due to trial context</p>	Some concerns	<p>Missing data from 11 participants, 16 participants in analysis, potential that missingness impacted outcomes.&nbsp;</p>	Low risk	<p>Data self reported monthly.</p>	High risk	<p>Analysis used Mann-Whitney U test and Hedges g to determine the magnitude of the effect between groups and this was different to the analysis reported within the protocol.</p>	High risk	<p>No other bias identified.</p>
Sweeney 2023	Physical function (short term)	Arm level		Low risk	<p>Randomized participants into each group at enrollment using a 1:1 block randomization scheme (block size 4), concealed until assigned, with no group differences.&nbsp;</p>	Some concerns	<p>Participants and carers were aware of group assignment, without deviations due to trial context</p>	Some concerns	<p>Missing data from 11 participants, 16 participants in analysis, potential that missingness impacted outcomes.&nbsp;</p>	Low risk	<p>Data self reported monthly.</p>	High risk	<p>Analysis used Mann-Whitney U test and Hedges g to determine the magnitude of the effect between groups and this was different to the analysis reported within the protocol.</p>	High risk	<p>No other bias identified.&nbsp;</p>
Topol 2011	Pain during activity (long term)	Arm level		Low risk	<p>Random numbers table was used for assignment to supervised usual care or to an injection solution group blinded to the subject, guardian, and the treating/evaluating physician.</p>	Some concerns	<p>Those in the usual care group were aware of not receiving either injection, people delivering this arm of the trial were also aware of assignment.&nbsp;</p>	Low risk	<p>All participant data included.</p>	Low risk	<p>Outcome measurement described&nbsp;</p>	Some concerns	<p>Protocol analysis plan not available.&nbsp;</p>	Some concerns	<p>No other bias identified.</p>
Topol 2011	Pain during activity (medium term)	Arm level		Low risk	<p>Random numbers table was used for assignment to supervised usual care or to an injection solution group blinded to the subject, guardian, and the treating/evaluating physician.</p>	Some concerns	<p>Those in the usual care group were aware of not receiving either injection, people delivering this arm of the trial were also aware of assignment.&nbsp;</p>	Low risk	<p>All participant data included.</p>	Low risk	<p>Outcome measurement described&nbsp;</p>	Some concerns	<p>Protocol analysis plan not available.&nbsp;</p>	Some concerns	<p>No other bias identified.</p>
Wiegerinck 2016	Adverse events	Arm level		Low risk	<p>Randomisation described with minimial between group differences.&nbsp;</p>	Some concerns	<p>Participants and carers aware of group allocation.</p>	Low risk	<p>Limited missing outcome data.&nbsp;</p>	Low risk	<p>No bias identified in outcome measurement</p>	Some concerns	<p>No identified pre-analysis plan</p>	Some concerns	<p>No other bias identified</p>
Wiegerinck 2016	Pain during activity (medium term)	Arm level		Low risk	<p>Randomisation described with minimial between group differences.&nbsp;</p>	Some concerns	<p>Participants and carers aware of group allocation.</p>	Low risk	<p>Limited missing outcome data.&nbsp;</p>	Low risk	<p>No bias identified in outcome measurement.</p>	Some concerns	<p>No identified pre-analysis plan.</p>	Some concerns	<p>No other bias identified.</p>
Wiegerinck 2016	Pain during activity (short term)	Arm level		Low risk	<p>Randomisation described with minimial between group differences.&nbsp;</p>	Some concerns	<p>Participants and carers aware of group allocation.</p>	Low risk	<p>Limited missing outcome data.&nbsp;</p>	Low risk	<p>No bias identified in outcome measurement</p>	Some concerns	<p>No identified pre-analysis plan</p>	Some concerns	<p>No other bias identified.</p>
Wiegerinck 2016	Treatment success (medium term)	Arm level		Low risk	<p>Randomisation described with minimial between group differences.&nbsp;</p>	Some concerns	<p>Participants and carers aware of group allocation.</p>	Low risk	<p>Limited missing outcome data.&nbsp;</p>	Low risk	<p>No bias identified in outcome measurement</p>	Some concerns	<p>No identified pre-analysis plan</p>	Some concerns	<p>No other bias identified.</p>
Wiegerinck 2016	Treatment success (short term)	Arm level		Low risk	<p>Randomisation described with minimial between group differences.&nbsp;</p>	Some concerns	<p>Participants and carers aware of group allocation.</p>	Low risk	<p>Limited missing outcome data.&nbsp;</p>	Low risk	<p>No bias identified in outcome measurement</p>	Some concerns	<p>No identified pre-analysis plan</p>	Some concerns	<p>No other bias identified.</p>
