# Supplementary material for: Non‐surgical treatment for lower limb apophyseal injuries
Source: Cochrane Database Syst Rev. 2026 Jul 15;2026(7):CD015156. doi: 10.1002/14651858.CD015156.pub2 (PMC13370774; doi:10.1002/14651858.CD015156.pub2)
Supplement: Supplementary file 7 — Supplementary material 7 Data package [file CD015156-SUP-07-dataPackage.zip › CD015156-study-data/CD015156-study-information.csv]

Study	Year	Data source	ID: CRS	Char: Methods	Char: Participants	Char: Interventions	Char: Outcomes	Char: Medium term outcome timepoint	Char: Long term outcome timepoint	Char: Notes	Cov: Standardised footwear
Alfaro-Santafa 2021	2021	PUB	28746050	<p>Randomised controlled trial (parallel group)</p>	<p><b>Country of study: </b>Spain</p><p><b>Sample size</b>: 208</p><p><b>Sex: </b>35 female, 173 male</p><p><b>Total group age (mean (sd))</b>: 11.2 (1.0) years</p><p><b>Apophysitis type:</b> Calcaneal</p><p><b>Inclusion criteria:</b> Physically active, aged between 9 and 12 years old and diagnosed radiologically with calcaneal osteochondritis in one foot&nbsp;</p><p><b>Exclusion criteria:</b> He…	<p><b>Intervention 1</b> (n=104): Customised foot orthoses (Grouped intervention Foot orthoses, bracing, taping with sports tape, straps)</p><p><b>Intervention 2</b> (n=104): 8mm heel lift Grouped intervenion: heel lifts)</p>	<p><b>Critical outcomes:&nbsp;</b></p><p>Self-reported overall pain measured by the VAS at 12 weeks (Medium)</p><p><b>Important outcomes:</b></p><p>Pain during algometry as a pseudo-measure of activity pain</p>			<p><b>Source of funding:</b> No funding recieved</p>
James 2016	2016	PUB	28746053	<p>Factorial randomised comparative effectiveness trial&nbsp;</p>	<p><b>Country of study: </b>Australia</p><p><b>Sample size</b>: 124</p><p><b>Gender: </b>52 girls, 72 boys&nbsp;</p><p><b>Total group age (mean (sd))</b>: &nbsp;10.9 (1.48) years</p><p><b>Apophysitis type:</b> Calcaneal</p><p><b>Inclusion criteria:</b> Children aged between 8 and 14 years, who provided a subjective report of pain located at the calcaneal apophysis (ie, posterior aspect of heel) a…	<p><b>Intervention A: </b>Off the shelf orthoses with cushioning worn in usual footwear or standardised footwear (Group: Foot orthoses, bracing, taping with sports tape, straps)</p><p><b>Intervention B: </b>Heel lifts worn in usual footwear or standardised footwear (Group: Heel lifts)</p>	<p><b>Critical outcomes:&nbsp;</b></p><p><b>- </b>Self-reported overall pain measured by the Faces Pain Scale at 4 weeks (Short)</p><p>- Self-reported physical function measured by the Oxford Ankle foot questionnaire at 4 weeks (Short), 6 months (Medium and 12 months (Long)</p><p>- Total adverse events</p><p><b>Important outcomes:</b></p><p>- Active range of motion of the relevant lower limb join…			<p><b>Source of funding:</b> Monash Health Emerging Research Grant, Adidas Australia provided the footwear for the trial at no cost to the patient or trial and The Orthotic Laboratory provided the prefabricated orthoses at no cost to the patient or trial.</p><p><b>Data not reported: </b>Self-reported physical function measured by the Oxford Ankle foot questionnaire is reported in manuscript in do…
Kuyucu 2017	2017	PUB	28746055	<p>Randomised controlled trial (parallel group)</p>	<p><b>Country of study: </b>Turkey</p><p><b>Sample size</b>: 22</p><p><b>Sex: </b>22 male</p><p><b>Total group age (mean (sd))</b>: 13.18 (Not reported) years</p><p><b>Apophysitis type:</b> Calcaneal</p><p><b>Inclusion criteria:</b> Diagnosed with calcaneal apophysitis with clinical examination and radiography between 2016 and 2017, and all were actively engaged in football playing</p><p><b>Exclu…	<p><b>Intervention A: </b>Kinesio taping (Group: Foot orthoses, bracing, taping with sports tape, straps)</p><p><b>Intervention B: </b>Hypafix taping without tension (Group: Placebo)</p>	<p><b>Critical outcomes:&nbsp;</b></p><p><b>- </b>Self-reported overall pain measured by the VAS at 4 weeks (Short) and 3 months (Medium)</p><p>- Self-reported physical function measured by the American Orthopedic Foot-Ankle Society Score at 1 week (Short) and 3 months (Medium)&nbsp;</p>	<p>Self reported overall pain - 3 months</p>		<p><b>Source of funding:&nbsp;</b> This study was unfunded</p><p>Noted error in manuscript with means (SD), median, reported as median (SD), median</p>
Nakase 2020	2020	PUB	28746057	<p>Randomised controlled trial&nbsp;</p>	<p><b>Country of study: </b>Japan</p><p><b>Sample size</b>: 49 knees</p><p><b>Gender: </b>1 girl,<b> </b>37 boys</p><p><b>Total group age (mean (sd))</b>: 12.4 (1.04) years</p><p><b>Apophysitis type:</b> Traction apophysitis of the tibial tubercle</p><p><b>Inclusion criteria:</b> Inability to continue physical activities due to anterior knee pain. Onset history could be either progressive or acut…	<p><b>Intervention A:</b> &nbsp;1% lidocaine 1ml in 20% dextrose (Group: Pharmaceutical intervention)</p><p><b>Intervention B:</b> Placebo = 1% lidocaine 1 ml in saline&nbsp;</p>	<p><b>Critical outcomes:&nbsp;</b></p><p>Total adverse events</p><p>Withdrawals&nbsp;</p><p><b>Important outcomes:</b></p><p>- Self‐reported pain experienced during a predefined activity</p>	<p><b>Important outcomes:&nbsp;</b></p><p>- Self‐reported pain experienced during a predefined activity&nbsp;</p>		<p><b>Source of funding:</b> No funding declaration</p>
Perhamre 2011a	2011	PUB	28746059	<p>Randomised controlled trial (cross over)</p>	<p><b>Country of study: </b>Sweden</p><p><b>Sample size</b>: 44</p><p><b>Gender: </b>44 boys</p><p><b>Total group age (mean (sd))</b>: 11.9 (1.1) years</p><p><b>Apophysitis type:</b> Calcaneal</p><p><b>Inclusion criteria:</b> Male between 9 and 15 years with a history of calcaneal apohysitis and heel pain present for &gt;2 weeks, but &lt;26 weeks. Engaged in the highest level of sport activity us…	<p><b>Intervention 1</b> (n=24): Customised thermoplastic heel cup (Grouped intervention Foot orthoses, bracing, taping with sports tape, straps)</p><p><b>Intervention 2</b> (n=20): 5mm heel lift (Grouped intervenion: heel lifts)</p>	<p><b>Important:&nbsp;</b></p><p>- Self‐reported pain experienced during a predefined activity measured Borg's CR-10 in two sports (4 weeks)</p>			<p><b>Source of funding:</b> No funding declaration</p>
Perhamre 2012	2012	PUB	28746061	<p>Randomized controlled trial (Parallel group)</p>	<p><b>Country of study: </b>Sweden</p><p><b>Sample size</b>: 50, with 35 participants with calcaneal apophysitis</p><p><b>Gender: </b>Unable to be determined from way in which groups were reported but both genders included</p><p><b>Total group age (median (</b><i><b>range</b></i><b>))</b>: 11 (<i>9-14</i>) years</p><p><b>Apophysitis type:</b> Calcaneal&nbsp;</p><p><b>Inclusion criteria:</b> Both …	<p><b>Intervention A: &nbsp;</b>Heel cup (Group: Foot orthoses, bracing, taping with sports tape, straps, all with specific information about wear time (e.g. hours per day), materials (e.g. stretch, non‐stretch), and force distribution properties (e.g. density)</p><p><b>Intervention B: </b>No treatment</p>	<p><b>Important:&nbsp;</b></p><p><b>- </b>Self‐reported pain experienced during a predefined activity (if no overall pain) measured by Borg CR-10 (4 weeks)</p>			<p><b>Source of funding:</b> No funding declaration</p>
Reesman 2024	2024	UNPUB	28746063	<p>Randomised controlled trial</p>	<p><b>Country of study: </b>United States of America</p><p><b>Sample size</b>: 45</p><p><b>Gender:</b> Girls 19, boys 26</p><p><b>Total group age (mean (sd))</b>: Not reported</p><p><b>Apophysitis type:</b> Tibial traction apophysitis</p><p><b>Inclusion criteria:</b>&nbsp;</p><ol><li data-list-item-id="edf6bc70fe655307e9bc41ec7594e17af">Written approval from the referring physician for potential …	<p><b>Intervention A: </b>Iontophoresis with Dexamethasone (Group: Pharmaceutical interventions)</p><p><b>Intervention B: </b>Iontophoresis with Sodium Chloride (Group: Placebo)</p><p><b>Intervention C: </b>Physical therapy (Group: Usual Care - Participants &nbsp;received a standard PT protocol for apophysitis of the knee involving up to 20 visits)</p>	<p><b>Critical outcomes:&nbsp;</b></p><p>- Self reported overall pain reported by the FACES Pain rating scale at 4 weeks (Short)</p><p>- Self-reported physical function measured by the Lower Extremity Function Scale at 4 weeks and Godin Leisure-Time Activity Scale (Short)</p><p><b>- </b>Self-reported participation in sport (Time to meet return to sport criteria) (Short)</p><p>- Total adverse even…			<p>Study was limited by limited enrollment, primarily as a result of the COVID-19 pandemic. Slow enrollment following the pandemic led to early closure of the study. Results are from the online trial registration.&nbsp;</p><p><b>Source of funding:</b> No funding declaration</p>
Sweeney 2023	2023	PUB	28746065	<p>Randomised controlled trial (parallel group)</p>	<p><b>Country of study: </b>USA</p><p><b>Sample size</b>: 32</p><p><b>Sex:</b> 29 female, 3 male&nbsp;</p><p><b>Total group age (mean (sd))</b>: 10.4 (1.6) years</p><p><b>Apophysitis type:</b> Calcaneal&nbsp;</p><p><b>Inclusion criteria:</b> &nbsp;Aged 7 to 14 years who participated in a barefoot sport, diagnosed with calcaneal apophysitis</p><p><b>Exclusion criteria:</b> History of foot and ankl…	<p><b>Intervention A</b> (n=16): Straps&nbsp;</p><p><b>Intervention B</b> (n=16): Heel cushioning with specific information</p>	<p><b>Critical:</b></p><p>Self-reported physical function (4 weeks)&nbsp;</p><p>Total adverse events (4 weeks)</p><p>&nbsp;</p><p><b>Important:</b></p><p>Self‐reported pain experienced during a predefined activity measured (4 weeks)</p>	<p><b>Critical:</b></p><p>2. Self-reported physical function (3 months)&nbsp;</p><p>5. Total adverse events (3 months)</p><p>&nbsp;</p><p><b>Important:</b></p><p>1. Self‐reported pain experienced during a predefined activity measured (3 months)</p>		<p><b>Source of funding:</b> This study was supported through the American Medical Society for Sports Medicine (AMSSM) Young Investigator’s research grant. Funding provided by the AMSSM Research Committee and AMSSM Foundation.</p>
Topol 2011	2011	PUB	28746068	<p>Randomized controlled trial</p>	<p><b>Country of study: </b>Argentina</p><p><b>Sample size</b>: 65 knees in 54 participants</p><p><b>Gender: </b>3 girls, 51 boys</p><p><b>Total group age (mean (sd))</b>: 13.3 (SD not reported)</p><p><b>Apophysitis type:</b> Traction apophysitis of the tibial tubercle</p><p><b>Inclusion criteria:</b> Girls age 9 to 15 and boys aged 10 to 17 in the area of Rosario, Argentina, were screened for an…	<p><b>Intervention A: </b>Pharmaceutical intervention (lidocaine 1% and 12.5% dextrose)&nbsp;</p><p><b>Intervention B: </b>Placebo pharmaceutical internvention (lidocaine 1%)&nbsp;</p><p><b>Intervention C: </b>Usual Care including: Physical therapist instructed stretching and exercise methods with supplementary video with single follow up session</p>	<p>No short term outcomes</p>	<p><b>Important:&nbsp;</b></p><p>Self‐reported pain experienced during a predefined activity at 3 months (Medium)</p>		<p><b>Source of funding:</b> No funding declaration</p>
Wiegerinck 2016	2016	PUB	28746070	<p>Randomised controlled trial (parallel group)</p>	<p><b>Country of study: </b>Netherlands</p><p><b>Sample size</b>: 98</p><p><b>Gender: </b>76 male</p><p><b>Total group age (mean (sd))</b>: 10.6 (1.6) years</p><p><b>Apophysitis type:</b> Calcaneal</p><p><b>Inclusion criteria:</b> Diagnosis of calcaneal apophysitis, based on clinical symptoms with: Positive squeeze test (pressure pain at posterolateral and/or medial side of heel. No abnormalities…	<p><b>Intervention A: </b>Exercise program from physical therapist (Group: Exercise)</p><p><b>Intervention B: </b>Heel lift - ViscoHeel (Group: Heel lifts)</p><p><b>Intervention C:</b> No treatment and were advised pragmatically to cease &nbsp;pain inducing activities</p>	<p><b>Critical:</b></p><p>Self‐reported physical function (6 weeks)</p><p>&nbsp;</p><p><b>Important:</b></p><p>Participant‐reported treatment success (6 weeks)</p><p>Self‐reported pain experienced during a predefined activity (6 weeks)</p>	<p><b>Critical:</b></p><p>2. Self‐reported physical function (3 months)</p><p><b>Important:</b></p><p>1. Participant‐reported treatment success (3 months)</p><p>2. Self‐reported pain experienced during a predefined activity (3 months)</p>		<p>No funding disclosed</p>
