# Supplementary material for: Non‐surgical treatment for lower limb apophyseal injuries
Source: Cochrane Database Syst Rev. 2026 Jul 15;2026(7):CD015156. doi: 10.1002/14651858.CD015156.pub2 (PMC13370774; doi:10.1002/14651858.CD015156.pub2)
Supplement: Supplementary file 7 — Supplementary material 7 Data package [file CD015156-SUP-07-dataPackage.zip › CD015156-study-data/CD015156-ongoing-study-information.csv]

Study	Year	Data source	ID: CRS	Char: Study name	Char: Methods	Char: Participants	Char: Interventions	Char: Outcomes	Char: Starting date	Char: Contact information	Char: Notes
Carl 2025	2025	PUB	28746110		<p>Randomised Controlled Trial (Parallel)</p>	<p><b>Country of study: </b>USA</p><p><b>Sample size</b>: Unknown</p><p><b>Gender: </b>Unknown&nbsp;</p><p><b>Total group age (mean (sd))</b>: Unknown</p><p><b>Apophysitis type:</b> Calcaneal (Severs), Traction apophysitis of the tibial tubercle (Osgood‐Schlatter's disease) &nbsp;</p><p><b>Inclusion criteria:</b> Children aged between 8 and 17 years, diagnosis of OSS, SLJ, or Sever's disease, mus…	<p><b>Intervention 1:</b> Sypmtomative treatment (Control)</p><p><b>Intervention 2:</b> Static stretch (Group - Stretching exercises (guided either by a health professional within the clinical setting or implemented within the home environment)</p><p><b>Intervention 3:</b> Active Elongation (Group - Exercise (balance, alignment/postural, strength, stability specified) with specific dosage informa…	<p><b>Major outcome:</b></p><p>Self‐reported overall pain</p><p>Self‐reported participation in sports&nbsp;</p><p>&nbsp;</p>	<p>10/2012</p>		<p>Completion date 10/2023</p>
Faude 2020	2020	SOUGHT	28746112		<p>Randomised controlled trial (parallel)</p>	<p><b>Country of study: </b>Switzerland</p><p><b>Sample size</b>: Not reported</p><p><b>Total group age (mean (sd))</b>: Not reported</p><p><b>Apophysitis type:</b> Traction apophysitis of the tibial tubercle (Osgood‐Schlatter's disease)</p><p><b>Inclusion criteria:</b> Uni- or bilateral OSD, ability to follow instructions, sufficient knowledge of German, &nbsp;availability: can participate in tw…	<p>Intervention 1: Physiotherapy program (Groups - Manual therapy such as dry needling or massage with specific dosage information and Exercise)&nbsp;</p><p>Intervention 2: Usual care</p>	<p><b>Major outcomes:&nbsp;</b></p><p>- Self-reported physical function</p><p>- Self-reported overall pain measured by visual analogue scale</p><p>- Self-reported participation in sports</p><p><b>Minor outcomes:&nbsp;</b></p><p>- Active range of motion of the relevant lower limb joint</p>	<p>11/11/2020</p>		<p>Completion date 07/07/2022</p>
Krommes 2025	2025	UNPUB	28746114	<p>Comparison of Two Different Treatment Approaches for Adolescents With Osgood Schlatter (SOGOOD)</p>	<p>Randomised controlled trial (Parallel)</p>	<p><b>Country of study: </b>Denmark</p><p><b>Sample size</b>: N/A</p><p><b>Gender: </b>N/A</p><p><b>Total group age (mean (sd))</b>:&nbsp;</p><p><b>Apophysitis type:</b> Traction apophysitis of the tibial tubercle (Osgood‐Schlatter's disease)&nbsp;</p><p><b>Inclusion criteria:</b> Tenderness on palpation of the tibial tuberosity or pain during resisted isometric knee extensions, Insidious onset o…	<p><b>Intervention A - &nbsp;</b>Active novel self management of load and progressive excercise (Group - Exercise (balance, alignment/postural, strength, stability specified) with specific dosage information )</p><p>&nbsp;</p><p><b>Intervention B </b>- Usual Care</p>	<p><b>Major outcomes</b></p><p>- Self-reported physical function (Short, Medium and long term)</p><p>- Participant-reported treatment success &nbsp;(Medium term)</p><p>- Self-reported participation in sports (Medium term)</p><p>- Total adverse events</p><p>&nbsp;</p><p><b>Minor outcomes</b></p><p><b>- </b>Self-reported pain experienced during a predefined activity (Medium term)</p>	<p>01/01/2022</p>		<p>Completion date: 08/03/2024</p>
