# Supplementary material for: Non‐surgical treatment for lower limb apophyseal injuries
Source: Cochrane Database Syst Rev. 2026 Jul 15;2026(7):CD015156. doi: 10.1002/14651858.CD015156.pub2 (PMC13370774; doi:10.1002/14651858.CD015156.pub2)
Supplement: Supplementary file 7 — Supplementary material 7 Data package [file CD015156-SUP-07-dataPackage.zip › CD015156-analysis-data/CD015156-data-rows.csv]

Analysis group	Analysis number	Analysis name	Subgroup	Subgroup number	Applicability	Study	Study year	GIV Mean	GIV SE	Experimental mean	Experimental SD	Experimental cases	Experimental N	Control mean	Control SD	Control cases	Control N	O-E	Variance	Weight	Mean	CI start	CI end	Footnotes	Bias arising from the randomization process (judgement)	Bias arising from the randomization process (support)	Bias due to deviations from intended interventions (judgement)	Bias due to deviations from intended interventions (support)	Bias due to missing outcome data (judgement)	Bias due to missing outcome data (support)	Bias in measurement of the outcome (judgement)	Bias in measurement of the outcome (support)	Bias in selection of the reported result (judgement)	Bias in selection of the reported result (support)	Overall bias (judgement)	Overall bias (support)
1	1	Overall pain in the short term			SUBGROUP_AND_OVERALL	Reesman 2024	2024			1.33	0.65		11	1.85	1.07		12			100	-0.52	-1.2369756793076236	0.19697567930762372		Some concerns	<p>No information about randomisation process.</p>	High risk	<p>No information about deviations due to trial ending early</p>	High risk	<p>Trial ended early, missing outcome data.&nbsp;</p>	High risk	<p>Trial ended early, limited information about how outcomes were collected and the outcome is subjective</p>	Some concerns	<p>No protocol published.&nbsp;</p>	High risk	<p>No other bias identifed</p>
1	2	Physical function in the short term			SUBGROUP_AND_OVERALL	Reesman 2024	2024			84.66	17.5		8	86.42	12.89		11			100	-1.7600000000000051	-16.08061689376709	12.56061689376708		Some concerns	<p>No information about randomisation process.</p>	High risk	<p>No information about deviations due to trial ending early</p>	High risk	<p>Trial ended early, missing outcome data.&nbsp;</p>	High risk	<p>Trial ended early, limited information about how outcomes were collected and the outcome is subjective</p>	Some concerns	<p>No protocol published.&nbsp;</p>	High risk	<p>No protocol published.&nbsp;</p>
1	3	Participation in sport in the short term			SUBGROUP_AND_OVERALL	Reesman 2024	2024			38.1	9.48		7	30.2	6.8		9			100	7.900000000000002	-0.40997140395444376	16.209971403954448		Some concerns	<p>No information about randomisation process.</p>	High risk	<p>No information about deviations due to trial ending early</p>	High risk	<p>Trial ended early, missing outcome data.&nbsp;</p>	High risk	<p>Trial ended early, limited information about how outcomes were collected and the outcome is subjective</p>	Some concerns	<p>No protocol published.&nbsp;</p>	High risk	<p>No other bias identified</p>
1	4	Adverse events in the short term			SUBGROUP_AND_OVERALL	Nakase 2020	2020					0	22			0	21								Some concerns	<p>Randomisation process was not described.&nbsp;</p>	Low risk	<p>Participants and people delivering intervention were blinded. No differences between groups.</p>	Low risk	<p>Data available for nearly all participants.</p>	Some concerns	<p>It was unclear if the outcome assessors were aware of the intervention group.</p>	Some concerns	<p>No information on pre-specified analysis plan.&nbsp;</p>	Some concerns	<p>No other bias identified.&nbsp;</p>
1	4	Adverse events in the short term			SUBGROUP_AND_OVERALL	Reesman 2024	2024					14	16			10	15			100.00000000000003	1.3125	0.8772267138966315	1.963752611167049		Some concerns	<p>No information about randomisation process.</p>	High risk	<p>No information about deviations due to trial ending early</p>	High risk	<p>Trial ended early, missing outcome data.&nbsp;</p>	Some concerns	<p>Trial ended early, limited information about how outcomes were collected&nbsp;</p>	Some concerns	<p>No protocol published.&nbsp;</p>	High risk	<p>No other bias identified</p>
1	5	Pain during an activity in the medium term			SUBGROUP_AND_OVERALL	Nakase 2020	2020			14.3	18.7		22	16.8	19.8		21			50.873537165507734	-0.12751670157643497	-0.7261300713221324	0.4710966681692624	Reverse scored to lower = less pain, Pain score = VISA	Some concerns	<p>Randomisation process was not described.&nbsp;</p>	Low risk	<p>Participants and people delivering intervention were blinded. No differences between groups.</p>	Low risk	<p>Data available for nearly all participants.</p>	Some concerns	<p>It was unclear if the method of measuring outcome was appropriate for the knee as only the VISA was described. It was unclear if the outcome assessors were aware of the intervention group.</p>	Some concerns	<p>No information on pre-specified analysis plan.&nbsp;</p>	Some concerns	<p>No other bias identified.&nbsp;</p>
1	5	Pain during an activity in the medium term			SUBGROUP_AND_OVERALL	Topol 2011	2011			0.7	1.2		21	1.8	1.4		22			49.12646283449226	-0.8265937008466618	-1.452002958078413	-0.2011844436149106	Pain score = NPPS	Low risk	<p>Random numbers table was used for assignment to supervised usual care or to an injection solution group blinded to the subject, guardian, and the treating/evaluating physician.</p>	Some concerns	<p>Those in the usual care group were aware of not receiving either injection, people delivering this arm of the trial were also aware of assignment.&nbsp;</p>	Low risk	<p>All participant data included.</p>	Low risk	<p>Outcome measurement described&nbsp;</p>	Some concerns	<p>Protocol analysis plan not available.&nbsp;</p>	Some concerns	<p>No other bias identified.</p>
1	6	Pain during an activity in the long term			SUBGROUP_AND_OVERALL	Topol 2011	2011			0.2	0.7		21	1.2	1.5		13			100	-1	-1.8686206951034348	-0.13137930489656513	Pain score = NPPS	Low risk	<p>Random numbers table was used for assignment to supervised usual care or to an injection solution group blinded to the subject, guardian, and the treating/evaluating physician.</p>	Some concerns	<p>Those in the usual care group were aware of not receiving either injection, people delivering this arm of the trial were also aware of assignment.&nbsp;</p>	Low risk	<p>All participant data included.</p>	Low risk	<p>Outcome measurement described&nbsp;</p>	Some concerns	<p>Protocol analysis plan not available.&nbsp;</p>	Some concerns	<p>No other bias identified.</p>
1	7	Pain during an activity in the short term			SUBGROUP_AND_OVERALL	Nakase 2020	2020			23.1	20.4		22	27.4	22.2		21			100	-4.299999999999997	-17.06009336446025	8.460093364460255	Reverse scored to lower = less pain, Pain score = VISA	Some concerns	<p>Randomisation process was not described.&nbsp;</p>	Low risk	<p>Participants and people delivering intervention were blinded. No differences between groups.</p>	Low risk	<p>Data available for nearly all participants.</p>	Some concerns	<p>It was unclear if the method of measuring outcome was appropriate for the knee as only the VISA was described. It was unclear if the outcome assessors were aware of the intervention group.</p>	Some concerns	<p>No information on pre-specified analysis plan.&nbsp;</p>	Some concerns	<p>No other bias identified.&nbsp;</p>
2	1	Overall pain in the short term			SUBGROUP_AND_OVERALL	Reesman 2024	2024			1.33	0.65		11	2.13	1.36		10			100	-0.7999999999999998	-1.726316989233791	0.12631698923379142		Some concerns	<p>No information about randomisation process.</p>	High risk	<p>No information about deviations due to trial ending early</p>	High risk	<p>Trial ended early, missing outcome data.&nbsp;</p>	High risk	<p>Trial ended early, limited information about how outcomes were collected and the outcome is subjective</p>	Some concerns	<p>No protocol published.&nbsp;</p>	High risk	<p>No other bias identifed</p>
2	2	Physical function in the short term			SUBGROUP_AND_OVERALL	Reesman 2024	2024			84.66	17.5		8	81.98	23.38		8			100.00000000000003	2.6799999999999926	-17.556976944519814	22.9169769445198		Some concerns	<p>No information about randomisation process.</p>	High risk	<p>No information about deviations due to trial ending early</p>	High risk	<p>Trial ended early, missing outcome data.&nbsp;</p>	High risk	<p>Trial ended early, limited information about how outcomes were collected and the outcome is subjective</p>	Some concerns	<p>No protocol published.&nbsp;</p>	High risk	<p>No protocol published.&nbsp;</p>
2	3	Participation in sport in the short term			SUBGROUP_AND_OVERALL	Reesman 2024	2024			38.1	9.48		7	37.25	3.86		4			100	0.8500000000000014	-7.126723195180676	8.82672319518068		Some concerns	<p>No information about randomisation process.</p>	High risk	<p>No information about deviations due to trial ending early</p>	High risk	<p>Trial ended early, missing outcome data.&nbsp;</p>	High risk	<p>Trial ended early, limited information about how outcomes were collected and the outcome is subjective</p>	Some concerns	<p>No protocol published.&nbsp;</p>	High risk	<p>No other bias identified</p>
2	4	Adverse events in the short term			SUBGROUP_AND_OVERALL	Reesman 2024	2024					14	16			9	14			100	1.3611111111111112	0.8835299571057846	2.0968428312932796		Some concerns	<p>No information about randomisation process.</p>	High risk	<p>No information about deviations due to trial ending early</p>	High risk	<p>Trial ended early, missing outcome data.&nbsp;</p>	Some concerns	<p>Trial ended early, limited information about how outcomes were collected&nbsp;</p>	Some concerns	<p>No protocol published.&nbsp;</p>	High risk	<p>No other bias identified</p>
2	5	Pain during an activity in the medium term			SUBGROUP_AND_OVERALL	Topol 2011	2011			0.7	1.2		21	3.1	1.6		22			100	-2.4000000000000004	-3.242864423528747	-1.5571355764712538	Pain score = NPPS	Low risk	<p>Random numbers table was used for assignment to supervised usual care or to an injection solution group blinded to the subject, guardian, and the treating/evaluating physician.</p>	Some concerns	<p>Those in the usual care group were aware of not receiving either injection, people delivering this arm of the trial were also aware of assignment.&nbsp;</p>	Low risk	<p>All participant data included.</p>	Low risk	<p>Outcome measurement described&nbsp;</p>	Some concerns	<p>Protocol analysis plan not available.&nbsp;</p>	Some concerns	<p>No other bias identified.</p>
2	6	Pain during an activity in the long term			SUBGROUP_AND_OVERALL	Topol 2011	2011			0.2	0.7		21	2.5	1.5		14			100	-2.3	-3.140839669389015	-1.4591603306109846	Pain score = NPPS	Low risk	<p>Random numbers table was used for assignment to supervised usual care or to an injection solution group blinded to the subject, guardian, and the treating/evaluating physician.</p>	Some concerns	<p>Those in the usual care group were aware of not receiving either injection, people delivering this arm of the trial were also aware of assignment.&nbsp;</p>	Low risk	<p>All participant data included.</p>	Low risk	<p>Outcome measurement described&nbsp;</p>	Some concerns	<p>Protocol analysis plan not available.&nbsp;</p>	Some concerns	<p>No other bias identified.</p>
3	1	Overall pain in the short term			SUBGROUP_AND_OVERALL	Kuyucu 2017	2017			5.5	0.9		11	5.4	2.1		11			100	0.09999999999999964	-1.250165479555725	1.4501654795557244		Some concerns	<p>No information about randomisation or baseline differences between groups.&nbsp;</p>	High risk	<p>Unclear if participants knew about their group allocation, no information to understand the effect of assignment, important because of sex based differences in apophysis closure. No information about if there was a deviation from usual practice. The analysis relied on multiple unadjusted statistical tests (including within-group comparisons) without clearly estimating between-group effects</p>	Low risk	<p>Nearly all participant data were reported.&nbsp;</p>	Some concerns	<p>Limited information about the anchor for subjective VAS data.</p>	Some concerns	<p>No pre-specified analysis plan identified.&nbsp;</p>	High risk	<p>No other bias identified</p>
3	2	Overall pain in the medium term			SUBGROUP_AND_OVERALL	Kuyucu 2017	2017			0.5	0.5		11	1.5	1.2		11			100	-1	-1.7682367891934616	-0.23176321080653828		Some concerns	<p>No information about randomisation or baseline differences between groups.&nbsp;</p>	High risk	<p>Unclear if participants knew about their group allocation, no information to understand the effect of assignment, important because of sex based differences in apophysis closure. No information about if there was a deviation from usual practice. The analysis relied on multiple unadjusted statistical tests (including within-group comparisons) without clearly estimating between-group effects</p>	Low risk	<p>Nearly all participant data were reported.&nbsp;</p>	Some concerns	<p>Limited information about the anchor for subjective VAS data.</p>	Some concerns	<p>No pre-specified analysis plan identified.&nbsp;</p>	High risk	<p>No other bias identified</p>
3	3	Physical function in the short term			SUBGROUP_AND_OVERALL	Kuyucu 2017	2017			83.5	5.5		11	77.4	8.9		11			100	6.099999999999994	-0.08271845559848945	12.282718455598477		Some concerns	<p>No information about randomisation or baseline differences between groups.&nbsp;</p>	High risk	<p>Unclear if participants knew about their group allocation, no information to understand the effect of assignment, important because of sex based differences in apophysis closure. No information about if there was a deviation from usual practice. The analysis relied on multiple unadjusted statistical tests (including within-group comparisons) without clearly estimating between-group effects</p>	Low risk	<p>Nearly all participant data were reported.&nbsp;</p>	Some concerns	<p>No information on validity of tool for children as primarily an adult score</p>	Some concerns	<p>No pre-specified analysis plan identified.&nbsp;</p>	High risk	<p>No other bias identified</p>
3	4	Physical function in the medium term			SUBGROUP_AND_OVERALL	Kuyucu 2017	2017			98.3	3.1		11	87.1	8.8		11			100	11.200000000000003	5.686388822844263	16.71361117715574		Some concerns	<p>No information about randomisation or baseline differences between groups.&nbsp;</p>	High risk	<p>Unclear if participants knew about their group allocation, no information to understand the effect of assignment, important because of sex based differences in apophysis closure. No information about if there was a deviation from usual practice. The analysis relied on multiple unadjusted statistical tests (including within-group comparisons) without clearly estimating between-group effects</p>	Low risk	<p>Nearly all participant data were reported.&nbsp;</p>	Some concerns	<p>No information on validity of tool for children as primarily an adult score</p>	Some concerns	<p>No pre-specified analysis plan identified.&nbsp;</p>	High risk	<p>No other bias identified</p>
4	1	Overall pain in the short term			SUBGROUP_AND_OVERALL	James 2016	2016			2.9	1.3		62	2.9	1.2		61			100	0	-0.44203433173546713	0.44203433173546713		Low risk	<p>Concealed randomised allocation, with only minor differences in gender between one group.&nbsp;</p>	Low risk	<p>Participants, carers and those delivering interventions were likely aware of intervention, and there were no non-protocol interventions, and followed the appropriate analysis plan specified in the protocol</p>	Low risk	<p>Nearly all data available</p>	Low risk	<p>Appropriate outcome measures with anchor questions to reduce subjectivity, without outcome assessor aware of the interventions.</p>	Low risk	<p>Analysis protocol followed</p>	Low risk	<p>No other biases detected</p>
4	2	Overall pain in the medium term			SUBGROUP_AND_OVERALL	Alfaro-Santafa 2021	2021			11.6	17.4		104	67.3	21.2		104			100	-55.699999999999996	-60.97106153092061	-50.428938469079384		Low risk	<p>Random allocation, concealed until participants were enrolled.&nbsp;</p>	Low risk	<p>Participants were aware of their assigned intervention during the trials.&nbsp;</p>	Low risk	<p>Data available for nearly all participants</p>	High risk	<p>Limited information about the anchor for subjective VAS data. Outcomes described in protocol were described differently in publication.&nbsp;</p>	High risk	<p>Group randomisation and reporting results reported differently from the protocol to the publication.&nbsp;</p>	High risk	<p>Concerns about difference between reporting of results and protocol impacted the overall bias.&nbsp;</p>
4	3	Physical function in the short term&nbsp;			SUBGROUP_AND_OVERALL	James 2016	2016			63.1	16.7		62	64.4	18.9		62			100	-1.3000000000000043	-7.5779079572782075	4.977907957278199	* School/play domain subscore from Oxford Ankle and Foot Questionnaire where higher scores are better quality of life, means and SD calculated from raw data and combined footwear conditions	Low risk	<p>Concealed randomised allocation, with only minor differences in gender between one group.&nbsp;</p>	Low risk	<p>Participants, carers and those delivering interventions were likely aware of intervention, and there were no non-protocol interventions, and followed the appropriate analysis plan specified in the protocol</p>	Low risk	<p>Nearly all data available</p>	Low risk	<p>Appropriate outcome measures with instructions to reduce subjectivity, without outcome assessor aware of the interventions.</p>	Low risk	<p>Analysis protocol followed</p>	Low risk	<p>No other bias identified</p>
4	4	Physical function in the medium term			SUBGROUP_AND_OVERALL	James 2016	2016			74.2	17.5		55	82	16.2		51			100	-7.799999999999997	-14.215421756645723	-1.3845782433542713	* School/play domain subscore from Oxford Ankle and Foot Questionnaire where higher scores are better quality of life, means and SD calculated from raw data and combined footwear conditions	Low risk	<p>Concealed randomised allocation, with only minor differences in gender between one group.&nbsp;</p>	Low risk	<p>Participants, carers and those delivering interventions were likely aware of intervention, and there were no non-protocol interventions, and followed the appropriate analysis plan specified in the protocol</p>	Low risk	<p>Nearly all data available</p>	Low risk	<p>Appropriate outcome measures with instructions to reduce subjectivity, without outcome assessor aware of the interventions.</p>	Low risk	<p>Analysis protocol followed</p>	Low risk	<p>No other biases detected</p>
4	5	Physical function in the long term			SUBGROUP_AND_OVERALL	James 2016	2016			79.5	18.9		51	83.8	13.4		50			100	-4.299999999999997	-10.67977087624236	2.0797708762423657	* School/play domain subscore from Oxford Ankle and Foot Questionnaire where higher scores are better quality of life, means and SD calculated from raw data and combined footwear conditions	Low risk	<p>Concealed randomised allocation, with only minor differences in gender between one group.&nbsp;</p>	Low risk	<p>Participants, carers and those delivering interventions were likely aware of intervention, and there were no non-protocol interventions, and followed the appropriate analysis plan specified in the protocol</p>	Low risk	<p>Nearly all data available</p>	Low risk	<p>Appropriate outcome measures with instructions to reduce subjectivity, without outcome assessor aware of the interventions.</p>	Low risk	<p>Analysis protocol followed</p>	Low risk	<p>No other biases detected</p>
4	6	Adverse events&nbsp;			SUBGROUP_AND_OVERALL	James 2016	2016					0	51			0	50								Low risk	<p>Concealed randomised allocation, with only minor differences in gender between one group.&nbsp;</p>	Low risk	<p>Participants, carers and those delivering interventions were likely aware of intervention, and there were no non-protocol interventions, and followed the appropriate analysis plan specified in the protocol</p>	Low risk	<p>Nearly all data available</p>	Low risk	<p>Appropriate outcome measures without outcome assessor aware of the interventions.</p>	Low risk	<p>Analysis protocol followed</p>	Low risk	<p>No other biases detected</p>
4	7	Pain during activity in the short term&nbsp;			SUBGROUP_AND_OVERALL	Perhamre 2011a	2011			2.17	1.99		20	3.17	2.36		24			100	-1	-2.285341432245647	0.2853414322456469	* Means and standard deviations calculated from medians and interquartile ranges as per protocol	Low risk	<p>Randomized into two groups with tickets concealed in a box. No stratification was made.</p>	Some concerns	<p>No information on if participants were aware of assigned intervention</p>	Low risk	<p>Outcome data available.&nbsp;</p>	Some concerns	<p>No information about blinding of assessor which could have impacted outcome.&nbsp;</p>	Some concerns	<p>No protocol or pre-specified analysis plan&nbsp;</p>	Some concerns	<p>No other bias identified</p>
4	8	Joint range of motion in the short term			SUBGROUP_AND_OVERALL	James 2016	2016			31.6	4.4		62	30.9	5.1		62			99.99999999999999	0.7000000000000028	-0.9766276958713203	2.376627695871326		Low risk	<p>Concealed randomised allocation, with only minor differences in gender between one group.&nbsp;</p>	Low risk	<p>Participants, carers and those delivering interventions were likely aware of intervention, and there were no non-protocol interventions, and followed the appropriate analysis plan specified in the protocol</p>	Low risk	<p>Nearly all data available</p>	Low risk	<p>Appropriate outcome measures without outcome assessor aware of the interventions</p>	Low risk	<p>Analysis protocol followed</p>	Low risk	<p>No other biases detected</p>
5	1	Physical function in the short term			SUBGROUP_AND_OVERALL	Sweeney 2023	2023			76	16		21	78	19		22			100	-2	-12.481605759742424	8.481605759742424	* School/play domain subscore from Oxford Ankle and Foot Questionnaire where higher scores are better quality of life, means and SD calculated from medians as per protocol after converting from figures using WebPlotDigitizer	Low risk	<p>Randomized participants into each group at enrollment using a 1:1 block randomization scheme (block size 4), concealed until assigned, with no group differences.&nbsp;</p>	Some concerns	<p>Participants and carers were aware of group assignment, without deviations due to trial context</p>	Some concerns	<p>Missing data from 11 participants, 16 participants in analysis, potential that missingness impacted outcomes.&nbsp;</p>	Low risk	<p>Data self reported monthly.</p>	High risk	<p>Analysis used Mann-Whitney U test and Hedges g to determine the magnitude of the effect between groups and this was different to the analysis reported within the protocol.</p>	High risk	<p>No other bias identified.&nbsp;</p>
5	2	Physical function in the medium term			SUBGROUP_AND_OVERALL	Sweeney 2023	2023			89	13		21	87	17		22			100	2	-7.020942142526849	11.020942142526849	* School/play domain subscore from Oxford Ankle and Foot Questionnaire where higher scores are better quality of life, means and SD calculated from medians as per protocol after converting from figures using WebPlotDigitizer	Low risk	<p>Randomized participants into each group at enrollment using a 1:1 block randomization scheme (block size 4), concealed until assigned, with no group differences.&nbsp;</p>	Some concerns	<p>Participants and carers were aware of group assignment, without deviations due to trial context</p>	Some concerns	<p>Missing data from 11 participants, 16 participants in analysis, potential that missingness impacted outcomes.&nbsp;</p>	Low risk	<p>Data self reported monthly.</p>	High risk	<p>Analysis used Mann-Whitney U test and Hedges g to determine the magnitude of the effect between groups and this was different to the analysis reported within the protocol.</p>	High risk	<p>No other bias identified.</p>
5	3	Adverse events			SUBGROUP_AND_OVERALL	Sweeney 2023	2023					1	21			1	22			100	1.0476190476190477	0.06994655905973891	15.690631300346018		Low risk	<p>Randomized participants into each group at enrollment using a 1:1 block randomization scheme (block size 4), concealed until assigned, with no group differences.&nbsp;</p>	Low risk	<p>Participants and carers were aware of group assignment, without deviations due to trial context, with appropriate analysis.&nbsp;</p>	Some concerns	<p>Missing data from 11 participants, 16 participants in analysis, potential that missingness impacted outcomes.&nbsp;</p>	Low risk	<p>Data self reported monthly.</p>	High risk	<p>Analysis used Mann-Whitney U test and Hedges g to determine the magnitude of the effect between groups and this was different to the analysis reported within the protocol.</p>	High risk	<p>No other bias identified.&nbsp;</p>
5	4	Pain during activity in the short term			SUBGROUP_AND_OVERALL	Sweeney 2023	2023			6.6	1.4		21	5.5	2.3		22			100	1.0999999999999996	-0.03235700695958932	2.232357006959589	* VAS where lower scores mean less pain, means and SD calculated from medians as per protocol after converting from figures using WebPlotDigitizer	Low risk	<p>Randomized participants into each group at enrollment using a 1:1 block randomization scheme (block size 4), concealed until assigned, with no group differences.&nbsp;</p>	Some concerns	<p>Participants and carers were aware of group assignment, without deviations due to trial context</p>	Some concerns	<p>Missing data from 11 participants, 16 participants in analysis, potential that missingness impacted outcomes.&nbsp;</p>	Low risk	<p>Data self reported monthly.</p>	High risk	<p>Analysis used Mann-Whitney U test and Hedges g to determine the magnitude of the effect between groups and this was different to the analysis reported within the protocol.</p>	High risk	<p>No other bias identified.&nbsp;</p>
5	5	Pain during activity in the medium term			SUBGROUP_AND_OVERALL	Sweeney 2023	2023			3.4	2.1		21	3.6	2.6		22			100	-0.20000000000000018	-1.6096389186193483	1.209638918619348	* VAS where lower scores mean less pain, means and SD calculated from medians as per protocol after converting from figures using WebPlotDigitizer	Low risk	<p>Randomized participants into each group at enrollment using a 1:1 block randomization scheme (block size 4), concealed until assigned, with no group differences.&nbsp;</p>	Some concerns	<p>Participants and carers were aware of group assignment, without deviations due to trial context</p>	Some concerns	<p>Missing data from 11 participants, 16 participants in analysis, potential that missingness impacted outcomes.&nbsp;</p>	Low risk	<p>Data self reported monthly&nbsp;</p>	High risk	<p>Analysis used Mann-Whitney U test and Hedges g to determine the magnitude of the effect between groups and this was different to the analysis reported within the protocol.</p>	High risk	<p>No other bias identified.&nbsp;</p>
6	1	Self reported treatment success in the short term&nbsp;			SUBGROUP_AND_OVERALL	Wiegerinck 2016	2016			72.5	16.8		33	67.5	16.9		32			100	5	-3.193971567767729	13.19397156776773	*Converted from medians and range	Low risk	<p>Randomisation described with minimial between group differences.&nbsp;</p>	Some concerns	<p>Participants and carers aware of group allocation.</p>	Low risk	<p>Limited missing outcome data.&nbsp;</p>	Low risk	<p>No bias identified in outcome measurement</p>	Some concerns	<p>No identified pre-analysis plan</p>	Some concerns	<p>No other bias identified.</p>
6	2	Self reported treatment success in the medium term			SUBGROUP_AND_OVERALL	Wiegerinck 2016	2016			75	16.83		33	80	9.68		32			100	-5	-11.649883699315382	1.6498836993153816	*Converted from medians and range	Low risk	<p>Randomisation described with minimial between group differences.&nbsp;</p>	Some concerns	<p>Participants and carers aware of group allocation.</p>	Low risk	<p>Limited missing outcome data.&nbsp;</p>	Low risk	<p>No bias identified in outcome measurement</p>	Some concerns	<p>No identified pre-analysis plan</p>	Some concerns	<p>No other bias identified.</p>
6	3	Pain during an activity in the short term			SUBGROUP_AND_OVERALL	Wiegerinck 2016	2016			-2.5	2.4		33	-2	2.7		32			99.99999999999999	-0.5	-1.7432383172847765	0.7432383172847765	*Change from baseline to timepoint means and standard deviations used	Low risk	<p>Randomisation described with minimial between group differences.&nbsp;</p>	Some concerns	<p>Participants and carers aware of group allocation.</p>	Low risk	<p>Limited missing outcome data.&nbsp;</p>	Low risk	<p>No bias identified in outcome measurement</p>	Some concerns	<p>No identified pre-analysis plan</p>	Some concerns	<p>No other bias identified.</p>
6	4	Pain during an activity in the medium term			SUBGROUP_AND_OVERALL	Wiegerinck 2016	2016			-4.3	2.9		33	-3.9	2.8		32			100	-0.3999999999999999	-1.7856938230113486	0.9856938230113488		Low risk	<p>Randomisation described with minimial between group differences.&nbsp;</p>	Some concerns	<p>Participants and carers aware of group allocation.</p>	Low risk	<p>Limited missing outcome data.&nbsp;</p>	Low risk	<p>No bias identified in outcome measurement.</p>	Some concerns	<p>No identified pre-analysis plan.</p>	Some concerns	<p>No other bias identified.</p>
7	1	Pain during activity in the short term			SUBGROUP_AND_OVERALL	Perhamre 2012	2012			0.25	0.14		15	2.5	1.44		15			100	-2.25	-2.9821630785317774	-1.5178369214682226	*Mean values calculated from median as per protocol	Some concerns	<p>Randomised but no information about how or if there was allocation concealment</p>	Some concerns	<p>Participants and carers knew the allocation. Unclear is assessors knew allocation.</p>	Low risk	<p>All outcomes for randomised participants were analysed.&nbsp;</p>	Low risk	<p>Outcome measure appropriate and self reported.&nbsp;</p>	Some concerns	<p>No protocol or pre-analysis plan.&nbsp;</p>	Some concerns	<p>No other bias identified&nbsp;</p>
8	1	Treatment success in the short term			SUBGROUP_AND_OVERALL	Wiegerinck 2016	2016			66.25	18.04		33	67.5	16.9		32			100	-1.25	-9.74530312147557	7.245303121475571	*Converted from medians and range	Low risk	<p>Randomisation described with minimial between group differences.&nbsp;</p>	Some concerns	<p>Participants and carers aware of group allocation.</p>	Low risk	<p>Limited missing outcome data.&nbsp;</p>	Low risk	<p>No bias identified in outcome measurement</p>	Some concerns	<p>No identified pre-analysis plan</p>	Some concerns	<p>No other bias identified.</p>
8	2	Treatment success in the medium term			SUBGROUP_AND_OVERALL	Wiegerinck 2016	2016			77.5	12.02		33	80	9.68		32			99.99999999999999	-2.5	-7.797849700203938	2.7978497002039378	*Converted from medians and range	Low risk	<p>Randomisation described with minimial between group differences.&nbsp;</p>	Some concerns	<p>Participants and carers aware of group allocation.</p>	Low risk	<p>Limited missing outcome data.&nbsp;</p>	Low risk	<p>No bias identified in outcome measurement</p>	Some concerns	<p>No identified pre-analysis plan</p>	Some concerns	<p>No other bias identified.</p>
8	3	Withdrawals due to adverse events			SUBGROUP_AND_OVERALL	Wiegerinck 2016	2016					0	33			0	32								Low risk	<p>Randomisation described with minimial between group differences.&nbsp;</p>	Some concerns	<p>Participants and carers aware of group allocation.</p>	Low risk	<p>Limited missing outcome data.&nbsp;</p>	Low risk	<p>No bias identified in outcome measurement</p>	Some concerns	<p>No identified pre-analysis plan</p>	Some concerns	<p>No other bias identified</p>
8	4	Pain during an activity in the short term			SUBGROUP_AND_OVERALL	Wiegerinck 2016	2016			-3.2	2.5		33	-2	2.7		32			100	-1.2000000000000002	-2.465970519664751	0.0659705196647502	*Change from baseline to timepoint means and standard deviations used	Low risk	<p>Randomisation described with minimial between group differences.&nbsp;</p>	Some concerns	<p>Participants and carers aware of group allocation.</p>	Low risk	<p>Limited missing outcome data.&nbsp;</p>	Low risk	<p>No bias identified in outcome measurement</p>	Some concerns	<p>No identified pre-analysis plan</p>	Some concerns	<p>No other bias identified.</p>
8	5	Pain during an activity in the medium term			SUBGROUP_AND_OVERALL	Wiegerinck 2016	2016			-3.8	3		33	-3.9	2.8		32			100	0.10000000000000009	-1.3102581318794424	1.5102581318794426		Low risk	<p>Randomisation described with minimial between group differences.&nbsp;</p>	Some concerns	<p>Participants and carers aware of group allocation.</p>	Low risk	<p>Limited missing outcome data.&nbsp;</p>	Low risk	<p>No bias identified in outcome measurement.</p>	Some concerns	<p>No identified pre-analysis plan.</p>	Some concerns	<p>No other bias identified.</p>
9	1	Self reported treatment success in the short term&nbsp;			SUBGROUP_AND_OVERALL	Wiegerinck 2016	2016			66.25	18.04		33	72.5	16.8		33			100	-6.25	-14.660642324934846	2.1606423249348463	*Converted from medians and range	Low risk	<p>Randomisation described with minimial between group differences.&nbsp;</p>	Some concerns	<p>Participants and carers aware of group allocation.</p>	Low risk	<p>Limited missing outcome data.&nbsp;</p>	Low risk	<p>No bias identified in outcome measurement</p>	Some concerns	<p>No identified pre-analysis plan</p>	Some concerns	<p>No other bias identified.</p>
9	2	Self reported treatment success in the medium term&nbsp;			SUBGROUP_AND_OVERALL	Wiegerinck 2016	2016			77.5	12.02		33	75	16.83		33			100	2.5	-4.556277008653947	9.556277008653947	*Converted from medians and range	Low risk	<p>Randomisation described with minimial between group differences.&nbsp;</p>	Some concerns	<p>Participants and carers aware of group allocation.</p>	Low risk	<p>Limited missing outcome data.&nbsp;</p>	Low risk	<p>No bias identified in outcome measurement</p>	Some concerns	<p>No identified pre-analysis plan</p>	Some concerns	<p>No other bias identified.</p>
9	3	Pain during activity in the short term			SUBGROUP_AND_OVERALL	Wiegerinck 2016	2016			-3.2	2.5		33	-2.5	2.4		33			100.00000000000003	-0.7000000000000002	-1.882395109532579	0.4823951095325787	*Change from baseline to timepoint means and standard deviations used	Low risk	<p>Randomisation described with minimial between group differences.&nbsp;</p>	Some concerns	<p>Participants and carers aware of group allocation.</p>	Low risk	<p>Limited missing outcome data.&nbsp;</p>	Low risk	<p>No bias identified in outcome measurement</p>	Some concerns	<p>No identified pre-analysis plan</p>	Some concerns	<p>No other bias identified.</p>
9	4	Pain during activity in the medium term&nbsp;			SUBGROUP_AND_OVERALL	Wiegerinck 2016	2016			-3.8	3		33	-4.3	2.9		33			100	0.5	-0.92360828443915	1.92360828443915		Low risk	<p>Randomisation described with minimial between group differences.&nbsp;</p>	Some concerns	<p>Participants and carers aware of group allocation.</p>	Low risk	<p>Limited missing outcome data.&nbsp;</p>	Low risk	<p>No bias identified in outcome measurement.</p>	Some concerns	<p>No identified pre-analysis plan.</p>	Some concerns	<p>No other bias identified.</p>
10	1	Pain during activity in the short term			SUBGROUP_AND_OVERALL	Perhamre 2012	2012			0.25	0.14		15	2.5	1.44		15			100	-2.25	-2.9821630785317774	-1.5178369214682226	*Mean values calculated from median as per protocol	Some concerns	<p>Randomised but no information about how or if there was allocation concealment</p>	Some concerns	<p>Participants and carers knew the allocation. Unclear is assessors knew allocation.</p>	Low risk	<p>All outcomes for randomised participants were analysed.&nbsp;</p>	Low risk	<p>Outcome measure appropriate and self reported.&nbsp;</p>	Some concerns	<p>No protocol or pre-analysis plan.&nbsp;</p>	Some concerns	<p>No other bias identified&nbsp;</p>
