# Supplementary material for: Non‐surgical treatment for lower limb apophyseal injuries
Source: Cochrane Database Syst Rev. 2026 Jul 15;2026(7):CD015156. doi: 10.1002/14651858.CD015156.pub2 (PMC13370774; doi:10.1002/14651858.CD015156.pub2)
Supplement: Supplementary file 7 — Supplementary material 7 Data package [file CD015156-SUP-07-dataPackage.zip › CD015156-analysis-data/CD015156-overall-estimates-and-settings.csv]

Analysis group	Analysis number	Analysis name	Analysis group name	Data source	Data source eligibility	Data type	Log-scale data	Outcome	Intervention grouping	Experimental intervention	Control intervention	Subgroup by	Filter criteria	Experimental group label	Control group label	Statistical method	Effect measure	Unit of effect measure	Analysis model	Heterogeneity estimator	Tau² CI	Subgroup estimates	Overall estimates	Test for subgroup differences	Prediction interval	Swap event and non-event	CI method	CI/PI level	Sort studies by	Graph label (left)	Graph label (right)	Graph scale	Show risk of bias	Experimental cases	Experimental N	Control cases	Control N	Mean	CI start	CI end	PI start	PI end	Heterogeneity Tau²	Tau² CI start	Tau² CI end	Heterogeneity Chi²	Heterogeneity df	Heterogeneity P	Heterogeneity I²
1	1	Overall pain in the short term	Pharmaceutical interventions versus placebo for children with traction apophysitis of the tibial tubercle	Study data	Only arm-level data	Continuous	false	Overall pain (short term)		Pharmaceutical	Placebo			Pharmaceutical	Placebo	IV	Mean Difference		Fixed effect	#N/A	false	true	true	true	false	false	Wald	95%	STUDY	Favours pharmaceutical	Favours placebo	10	true		11		12	-0.52	-1.2369756793076236	0.19697567930762372						0	0	1	0
1	2	Physical function in the short term	Pharmaceutical interventions versus placebo for children with traction apophysitis of the tibial tubercle	Study data	Only arm-level data	Continuous	false	Physical function (short term)		Pharmaceutical	Placebo			Pharmaceutical	Placebo	IV	Mean Difference		Fixed effect	#N/A	false	true	true	true	false	false	Wald	95%	STUDY	Favours pharmaceutical	Favours placebo	100	true		8		11	-1.7600000000000051	-16.08061689376709	12.56061689376708						0	0	1	0
1	3	Participation in sport in the short term	Pharmaceutical interventions versus placebo for children with traction apophysitis of the tibial tubercle	Study data	Only arm-level data	Continuous	false	Sport participation (short term)		Pharmaceutical	Placebo			Pharmaceutical	Placebo	IV	Mean Difference		Fixed effect	#N/A	false	true	true	true	false	false	Wald	95%	STUDY	Favours pharmaceutical	Favours placebo	100	true		7		9	7.900000000000002	-0.40997140395444376	16.209971403954448						0	0	1	0
1	4	Adverse events in the short term	Pharmaceutical interventions versus placebo for children with traction apophysitis of the tibial tubercle	Study data	Only arm-level data	Dichotomous	true	Adverse events		Pharmaceutical	Placebo			Pharmaceutical	Placebo	IV	Risk Ratio		Random effect	REML	false	true	true	true	false	false	HKSJ	95%	STUDY	Favours pharmaceutical	Favours placebo	100	true	14	38	10	36	1.3125	0.8772267138966315	1.963752611167049			0			0	0	1	0
1	5	Pain during an activity in the medium term	Pharmaceutical interventions versus placebo for children with traction apophysitis of the tibial tubercle	Study data	Only arm-level data	Continuous	false	Pain during activity (medium term)		Pharmaceutical	Placebo			Pharmaceutical	Placebo	IV	Std. Mean Difference		Random effect	REML	false	true	true	true	false	false	HKSJ	95%	STUDY	Favours pharmaceutical	Favours placebo	100	true		43		43	-0.4709485038074067	-4.911578388534091	3.9696813809192775			0.1468035328450229			2.5048932860337767	1	0.11349345856771531	60.078139632711036
1	6	Pain during an activity in the long term	Pharmaceutical interventions versus placebo for children with traction apophysitis of the tibial tubercle	Study data	Only arm-level data	Continuous	false	Pain during activity (long term)		Pharmaceutical	Placebo			Pharmaceutical	Placebo	IV	Mean Difference		Fixed effect	#N/A	false	true	true	true	false	false	Wald	95%	STUDY	Favours pharmaceutical	Favours placebo	100	true		21		13	-1	-1.8686206951034348	-0.13137930489656513						0	0	1	0
1	7	Pain during an activity in the short term	Pharmaceutical interventions versus placebo for children with traction apophysitis of the tibial tubercle	Study data	Only arm-level data	Continuous	false	Pain during activity (short term)		Pharmaceutical	Placebo			Pharmaceutical	Placebo	IV	Mean Difference		Fixed effect	#N/A	false	true	true	true	false	false	Wald	95%	STUDY	Favours pharmaceutical	Favours placebo	100	true		22		21	-4.299999999999997	-17.06009336446025	8.460093364460255						0	0	1	0
2	1	Overall pain in the short term	Pharmaceutical interventions versus usual care for children with traction apophysitis of the tibial tubercle	Study data	Only arm-level data	Continuous	false	Overall pain (short term)		Pharmaceutical	Usual care or no treatment			Pharmaceutical	Usual care or no treatment	IV	Mean Difference		Fixed effect	#N/A	false	true	true	true	false	false	Wald	95%	STUDY	Favours pharmaceutical	Favours usual care	10	true		11		10	-0.7999999999999998	-1.726316989233791	0.1263169892337913						0	0	1	0
2	2	Physical function in the short term	Pharmaceutical interventions versus usual care for children with traction apophysitis of the tibial tubercle	Study data	Only arm-level data	Continuous	false	Physical function (short term)		Pharmaceutical	Usual care or no treatment			Pharmaceutical	Usual care or no treatment	IV	Mean Difference		Fixed effect	#N/A	false	true	true	true	false	false	Wald	95%	STUDY	Favours pharmaceutical	Favours usual care	100	true		8		8	2.6799999999999926	-17.556976944519818	22.916976944519803						0	0	1	0
2	3	Participation in sport in the short term	Pharmaceutical interventions versus usual care for children with traction apophysitis of the tibial tubercle	Study data	Only arm-level data	Continuous	false	Sport participation (short term)		Pharmaceutical	Usual care or no treatment			Pharmaceutical	Usual care or no treatment	IV	Mean Difference		Fixed effect	#N/A	false	true	true	true	false	false	Wald	95%	STUDY	Favours pharmaceutical	Favours usual care	56	true		7		4	0.8500000000000014	-7.126723195180676	8.82672319518068						0	0	1	0
2	4	Adverse events in the short term	Pharmaceutical interventions versus usual care for children with traction apophysitis of the tibial tubercle	Study data	Only arm-level data	Dichotomous	true	Adverse events		Pharmaceutical	Usual care or no treatment			Pharmaceutical	Usual care or no treatment	IV	Risk Ratio		Fixed effect	#N/A	false	true	true	true	false	false	Wald	95%	STUDY	Favours pharmaceutical	Favours usual care	100	true	14	16	9	14	1.3611111111111112	0.8835299571057846	2.09684283129328						0	0	1	0
2	5	Pain during an activity in the medium term	Pharmaceutical interventions versus usual care for children with traction apophysitis of the tibial tubercle	Study data	Only arm-level data	Continuous	false	Pain during activity (medium term)		Pharmaceutical	Usual care or no treatment			Pharmaceutical	Usual care or no treatment	IV	Mean Difference		Fixed effect	#N/A	false	true	true	true	false	false	Wald	95%	STUDY	Favours pharmaceutical	Favours usual care	7	true		21		22	-2.4000000000000004	-3.2428644235287467	-1.557135576471254						0	0	1	0
2	6	Pain during an activity in the long term	Pharmaceutical interventions versus usual care for children with traction apophysitis of the tibial tubercle	Study data	Only arm-level data	Continuous	false	Pain during activity (long term)		Pharmaceutical	Usual care or no treatment			Pharmaceutical	Usual care or no treatment	IV	Mean Difference		Fixed effect	#N/A	false	true	true	true	false	false	Wald	95%	STUDY	Favours pharmaceutical	Favours usual care or no treatment	100	true		21		14	-2.3	-3.140839669389015	-1.4591603306109846						0	0	1	0
3	1	Overall pain in the short term	Taping versus placebo for children with calcaneal apophysitis	Study data	Only arm-level data	Continuous	false	Overall pain (short term)		Foot orthoses, bracing, taping or straps	Placebo			Foot orthoses, bracing, taping or straps	Placebo	IV	Mean Difference		Fixed effect	#N/A	false	true	true	true	false	false	Wald	95%	STUDY	Favours taping	Favours placebo	10	true		11		11	0.09999999999999964	-1.250165479555725	1.4501654795557244						0	0	1	0
3	2	Overall pain in the medium term	Taping versus placebo for children with calcaneal apophysitis	Study data	Only arm-level data	Continuous	false	Overall pain (medium term)		Foot orthoses, bracing, taping or straps	Placebo			Foot orthoses, bracing, taping or straps	Placebo	IV	Mean Difference		Fixed effect	#N/A	false	true	true	true	false	false	Wald	95%	STUDY	Favours taping	Favours placebo	10	true		11		11	-1	-1.7682367891934616	-0.2317632108065384						0	0	1	0
3	3	Physical function in the short term	Taping versus placebo for children with calcaneal apophysitis	Study data	Only arm-level data	Continuous	false	Physical function (short term)		Foot orthoses, bracing, taping or straps	Placebo			Foot orthoses, bracing, taping or straps	Placebo	IV	Mean Difference		Fixed effect	#N/A	false	true	true	true	false	false	Wald	95%	STUDY	Favours taping	Favours placebo	100	true		11		11	6.099999999999994	-0.08271845559848945	12.282718455598477						0	0	1	0
3	4	Physical function in the medium term	Taping versus placebo for children with calcaneal apophysitis	Study data	Only arm-level data	Continuous	false	Physical function (medium term)		Foot orthoses, bracing, taping or straps	Placebo			Foot orthoses, bracing, taping or straps	Placebo	IV	Mean Difference		Fixed effect	#N/A	false	true	true	true	false	false	Wald	95%	STUDY	Favours taping	Favours placebo	100	true		11		11	11.200000000000003	5.686388822844263	16.71361117715574						0	0	1	0
4	1	Overall pain in the short term	Foot orthoses versus heel lifts for children with calcaneal apophysitis	Study data	Only arm-level data	Continuous	false	Overall pain (short term)		Foot orthoses, bracing, taping or straps	Heel lifts			Foot orthoses, bracing, taping or straps	Heel lifts	IV	Mean Difference		Fixed effect	#N/A	false	true	true	true	false	false	Wald	95%	STUDY	Favours foot orthoses	Favours heel lifts	7	true		62		61	0	-0.44203433173546713	0.44203433173546713						0	0	1	0
4	2	Overall pain in the medium term	Foot orthoses versus heel lifts for children with calcaneal apophysitis	Study data	Only arm-level data	Continuous	false	Overall pain (medium term)		Foot orthoses, bracing, taping or straps	Heel lifts			Foot orthoses, bracing, taping or straps	Heel lifts	IV	Mean Difference		Fixed effect	#N/A	false	true	true	true	false	false	Wald	95%	STUDY	Favours foot orthoses	Favours heel lifts	100	true		104		104	-55.699999999999996	-60.97106153092061	-50.428938469079384						0	0	1	0
4	3	Physical function in the short term&nbsp;	Foot orthoses versus heel lifts for children with calcaneal apophysitis	Study data	Only arm-level data	Continuous	false	Physical function (short term)		Foot orthoses, bracing, taping or straps	Heel lifts			Foot orthoses, bracing, taping or straps	Heel lifts	IV	Mean Difference		Fixed effect	#N/A	false	true	true	true	false	false	Wald	95%	STUDY	Favours foot orthoses	Favours heel lifts	100	true		62		62	-1.3000000000000043	-7.577907957278208	4.9779079572782						0	0	1	0
4	4	Physical function in the medium term	Foot orthoses versus heel lifts for children with calcaneal apophysitis	Study data	Only arm-level data	Continuous	false	Physical function (medium term)		Foot orthoses, bracing, taping or straps	Heel lifts			Foot orthoses, bracing, taping or straps	Heel lifts	IV	Mean Difference		Fixed effect	#N/A	false	true	true	true	false	false	Wald	95%	STUDY	Favours foot orthoses	Favours heel lifts	100	true		55		51	-7.799999999999997	-14.215421756645723	-1.3845782433542713						0	0	1	0
4	5	Physical function in the long term	Foot orthoses versus heel lifts for children with calcaneal apophysitis	Study data	Only arm-level data	Continuous	false	Physical function (long term)		Foot orthoses, bracing, taping or straps	Heel lifts			Foot orthoses, bracing, taping or straps	Heel lifts	IV	Mean Difference		Fixed effect	#N/A	false	true	true	true	false	false	Wald	95%	STUDY	Favours foot orthoses	Favours heel lifts	100	true		51		50	-4.299999999999997	-10.67977087624236	2.0797708762423657						0	0	1	0
4	6	Adverse events&nbsp;	Foot orthoses versus heel lifts for children with calcaneal apophysitis	Study data	Only arm-level data	Dichotomous	true	Adverse events		Foot orthoses, bracing, taping or straps	Heel lifts			Foot orthoses, bracing, taping or straps	Heel lifts	IV	Risk Ratio		Fixed effect	#N/A	false	true	true	true	false	false	Wald	95%	STUDY	Favours foot orthoses	Favours heel lifts	100	true	0	51	0	50
4	7	Pain during activity in the short term&nbsp;	Foot orthoses versus heel lifts for children with calcaneal apophysitis	Study data	Only arm-level data	Continuous	false	Pain during activity (short term)		Foot orthoses, bracing, taping or straps	Heel lifts			Foot orthoses, bracing, taping or straps	Heel lifts	IV	Mean Difference		Fixed effect	#N/A	false	true	true	true	false	false	Wald	95%	STUDY	Favours foot orthoses	Favours heel lifts	100	true		20		24	-1	-2.285341432245647	0.2853414322456469						0	0	1	0
4	8	Joint range of motion in the short term	Foot orthoses versus heel lifts for children with calcaneal apophysitis	Study data	Only arm-level data	Continuous	false	Joint ROM (short term)		Foot orthoses, bracing, taping or straps	Heel lifts			Foot orthoses, bracing, taping or straps	Heel lifts	IV	Mean Difference		Fixed effect	#N/A	false	true	true	true	false	false	Wald	95%	STUDY	Favours heel lifts	Favours foot orthoses	50	true		62		62	0.7000000000000028	-0.9766276958713203	2.376627695871326						0	0	1	0
5	1	Physical function in the short term	Heel cushioning versus straps for children with calcaneal apophysitis	Study data	Only arm-level data	Continuous	false	Physical function (short term)		Footwear or heel cushioning	Foot orthoses, bracing, taping or straps			Footwear or heel cushioning	Foot orthoses, bracing, taping or straps	IV	Mean Difference		Fixed effect	#N/A	false	true	true	true	false	false	Wald	95%	STUDY	Favours strap	Favours heel cushioning	100	true		21		22	-2	-12.481605759742424	8.481605759742424						0	0	1	0
5	2	Physical function in the medium term	Heel cushioning versus straps for children with calcaneal apophysitis	Study data	Only arm-level data	Continuous	false	Physical function (medium term)		Footwear or heel cushioning	Foot orthoses, bracing, taping or straps			Footwear or heel cushioning	Foot orthoses, bracing, taping or straps	IV	Mean Difference		Fixed effect	#N/A	false	true	true	true	false	false	Wald	95%	STUDY	Favours strap	Favours heel cushioning	100	true		21		22	2	-7.020942142526849	11.020942142526849						0	0	1	0
5	3	Adverse events	Heel cushioning versus straps for children with calcaneal apophysitis	Study data	Only arm-level data	Dichotomous	true	Adverse events		Footwear or heel cushioning	Foot orthoses, bracing, taping or straps			Footwear or heel cushioning	Foot orthoses, bracing, taping or straps	IV	Risk Ratio		Fixed effect	#N/A	false	true	true	true	false	false	Wald	95%	STUDY	Favours strap	Favours heel cushioning	100	true	1	21	1	22	1.0476190476190477	0.06994655905973891	15.690631300346018						0	0	1	0
5	4	Pain during activity in the short term	Heel cushioning versus straps for children with calcaneal apophysitis	Study data	Only arm-level data	Continuous	false	Pain during activity (short term)		Footwear or heel cushioning	Foot orthoses, bracing, taping or straps			Footwear or heel cushioning	Foot orthoses, bracing, taping or straps	IV	Mean Difference		Fixed effect	#N/A	false	true	true	true	false	false	Wald	95%	STUDY	Favours strap	Favours heel cushioning	10	true		21		22	1.0999999999999996	-0.03235700695958932	2.232357006959589						0	0	1	0
5	5	Pain during activity in the medium term	Heel cushioning versus straps for children with calcaneal apophysitis	Study data	Only arm-level data	Continuous	false	Pain during activity (medium term)		Footwear or heel cushioning	Foot orthoses, bracing, taping or straps			Footwear or heel cushioning	Foot orthoses, bracing, taping or straps	IV	Mean Difference		Fixed effect	#N/A	false	true	true	true	false	false	Wald	95%	STUDY	Favours strap	Favours heel cushioning	10	true		21		22	-0.20000000000000018	-1.6096389186193483	1.209638918619348						0	0	1	0
6	1	Self reported treatment success in the short term&nbsp;	Heel lifts versus no intervention for children with calcaneal apophysitis&nbsp;	Study data	Only arm-level data	Continuous	false	Treatment success (short term)		Heel lifts	Usual care or no treatment			Heel lifts	Usual care or no treatment	IV	Mean Difference		Fixed effect	#N/A	false	true	true	true	false	false	Wald	95%	STUDY	Favours heel lifts	Favours no treatment	100	true		33		32	5	-3.193971567767729	13.19397156776773						0	0	1	0
6	2	Self reported treatment success in the medium term	Heel lifts versus no intervention for children with calcaneal apophysitis&nbsp;	Study data	Only arm-level data	Continuous	false	Treatment success (medium term)		Heel lifts	Usual care or no treatment			Heel lifts	Usual care or no treatment	IV	Mean Difference		Fixed effect	#N/A	false	true	true	true	false	false	Wald	95%	STUDY	Favours heel lifts	Favours no treatment	100	true		33		32	-5	-11.649883699315382	1.6498836993153816						0	0	1	0
6	3	Pain during an activity in the short term	Heel lifts versus no intervention for children with calcaneal apophysitis&nbsp;	Study data	Only arm-level data	Continuous	false	Pain during activity (short term)		Heel lifts	Usual care or no treatment			Heel lifts	Usual care or no treatment	IV	Mean Difference		Fixed effect	#N/A	false	true	true	true	false	false	Wald	95%	STUDY	Favours heel lifts	Favours no treatment	10	true		33		32	-0.5	-1.7432383172847767	0.7432383172847767						0	0	1	0
6	4	Pain during an activity in the medium term	Heel lifts versus no intervention for children with calcaneal apophysitis&nbsp;	Study data	Only arm-level data	Continuous	false	Pain during activity (medium term)		Heel lifts	Usual care or no treatment			Heel lifts	Usual care or no treatment	IV	Mean Difference		Fixed effect	#N/A	false	true	true	true	false	false	Wald	95%	STUDY	Favours heel lifts	Favours no treatment	10	true		33		32	-0.3999999999999999	-1.7856938230113484	0.9856938230113486						0	0	1	0
7	1	Pain during activity in the short term	Foot orthoses versus usual care for children with calcaneal apophysitis	Study data	Only arm-level data	Continuous	false	Pain during activity (short term)		Foot orthoses, bracing, taping or straps	Usual care or no treatment			Foot orthoses, bracing, taping or straps	Usual care or no treatment	IV	Mean Difference		Fixed effect	#N/A	false	true	true	true	false	false	Wald	95%	STUDY	Favours foot orthoses	Favours usual care	100	true		15		15	-2.25	-2.9821630785317774	-1.5178369214682226						0	0	1	0
8	1	Treatment success in the short term	Exercise versus usual care for children with calcaneal apophysitis	Study data	Only arm-level data	Continuous	false	Treatment success (short term)		Exercise	Usual care or no treatment			Exercise	Usual care or no treatment	IV	Mean Difference		Fixed effect	#N/A	false	true	true	true	false	false	Wald	95%	STUDY	Favours exercise	Favours no treatment	10	true		33		32	-1.25	-9.74530312147557	7.245303121475571						0	0	1	0
8	2	Treatment success in the medium term	Exercise versus usual care for children with calcaneal apophysitis	Study data	Only arm-level data	Continuous	false	Treatment success (medium term)		Exercise	Usual care or no treatment			Exercise	Usual care or no treatment	IV	Mean Difference		Fixed effect	#N/A	false	true	true	true	false	false	Wald	95%	STUDY	Favours exercise	Favours no treatment	100	true		33		32	-2.5	-7.797849700203938	2.7978497002039378						0	0	1	0
8	3	Withdrawals due to adverse events	Exercise versus usual care for children with calcaneal apophysitis	Study data	Only arm-level data	Dichotomous	true	Adverse events		Exercise	Usual care or no treatment			Exercise	Usual care or no treatment	IV	Odds Ratio		Fixed effect	#N/A	false	true	true	true	false	false	Wald	95%	STUDY	Favours exercise	Favours usual care or no treatment	100	true	0	33	0	32
8	4	Pain during an activity in the short term	Exercise versus usual care for children with calcaneal apophysitis	Study data	Only arm-level data	Continuous	false	Pain during activity (short term)		Exercise	Usual care or no treatment			Exercise	Usual care or no treatment	IV	Mean Difference		Fixed effect	#N/A	false	true	true	true	false	false	Wald	95%	STUDY	Favours exercise	Favours no treatment	10	true		33		32	-1.2000000000000002	-2.465970519664751	0.0659705196647502						0	0	1	0
8	5	Pain during an activity in the medium term	Exercise versus usual care for children with calcaneal apophysitis	Study data	Only arm-level data	Continuous	false	Pain during activity (medium term)		Exercise	Usual care or no treatment			Exercise	Usual care or no treatment	IV	Mean Difference		Fixed effect	#N/A	false	true	true	true	false	false	Wald	95%	STUDY	Favours exercise	Favours no treatment	10	true		33		32	0.10000000000000009	-1.3102581318794424	1.5102581318794426						0	0	1	0
9	1	Self reported treatment success in the short term&nbsp;	Exercise versus heel lifts for children with calcaneal apophysitis&nbsp;	Study data	Only arm-level data	Continuous	false	Treatment success (short term)		Exercise	Heel lifts			Exercise	Heel lifts	IV	Mean Difference		Fixed effect	#N/A	false	true	true	true	false	false	Wald	95%	STUDY	Favours heel lifts	Favours no treatment	100	true		33		33	-6.25	-14.660642324934846	2.1606423249348463						0	0	1	0
9	2	Self reported treatment success in the medium term&nbsp;	Exercise versus heel lifts for children with calcaneal apophysitis&nbsp;	Study data	Only arm-level data	Continuous	false	Treatment success (medium term)		Exercise	Heel lifts			Exercise	Heel lifts	IV	Mean Difference		Fixed effect	#N/A	false	true	true	true	false	false	Wald	95%	STUDY	Favours exercise	Favours heel lifts	100	true		33		33	2.5	-4.556277008653947	9.556277008653947						0	0	1	0
9	3	Pain during activity in the short term	Exercise versus heel lifts for children with calcaneal apophysitis&nbsp;	Study data	Only arm-level data	Continuous	false	Pain during activity (short term)		Exercise	Heel lifts			Exercise	Heel lifts	IV	Mean Difference		Fixed effect	#N/A	false	true	true	true	false	false	Wald	95%	STUDY	Favours exercise	Favours heel lifts	10	true		33		33	-0.7000000000000002	-1.882395109532579	0.4823951095325787						0	0	1	0
9	4	Pain during activity in the medium term&nbsp;	Exercise versus heel lifts for children with calcaneal apophysitis&nbsp;	Study data	Only arm-level data	Continuous	false	Pain during activity (medium term)		Exercise	Heel lifts			Exercise	Heel lifts	IV	Mean Difference		Fixed effect	#N/A	false	true	true	true	false	false	Wald	95%	STUDY	Favours exercise	Favours heel lifts	10	true		33		33	0.5	-0.92360828443915	1.92360828443915						0	0	1	0
10	1	Pain during activity in the short term	Foot orthoses versus no treatment for children with calcaneal apophysitis	Study data	Only arm-level data	Continuous	false	Pain during activity (short term)		Foot orthoses, bracing, taping or straps	Usual care or no treatment			Foot orthoses, bracing, taping or straps	Usual care or no treatment	IV	Mean Difference		Fixed effect	#N/A	false	true	true	true	false	false	Wald	95%	STUDY	Favours foot orthoses	Favours no treatment	100	true		15		15	-2.25	-2.9821630785317774	-1.5178369214682226						0	0	1	0
[truncated: 8 more columns]
