# Supplementary material for: Non‐surgical treatment for lower limb apophyseal injuries
Source: Cochrane Database Syst Rev. 2026 Jul 15;2026(7):CD015156. doi: 10.1002/14651858.CD015156.pub2 (PMC13370774; doi:10.1002/14651858.CD015156.pub2)
Supplement: Supplementary file 7 — Supplementary material 7 Data package [file CD015156-SUP-07-dataPackage.zip › CD015156-study-data/CD015156-study-data.json]

{"$schema":"https:\/\/assets.cochrane.org\/schema\/v1\/studies.schema.json","risk-of-bias-method":"RISK_OF_BIAS_2","review-level-concepts":{"characteristic-definitions":[{"name":"Methods"},{"name":"Participants"},{"name":"Interventions"},{"name":"Outcomes"},{"name":"Medium term outcome timepoint"},{"name":"Long term outcome timepoint"},{"name":"Notes"}],"covariate-definitions":[{"name":"Standardised footwear","description":"Intervention included standardised footwear","values":[]}],"interventions":[{"name":"Complete immobilisation","description":"Complete immobilisation (i.e. time, type)"},{"name":"Exercise","description":"Exercise (balance, alignment\/postural, strength, stability specified) with specific dosage information (i.e. frequency, timing, type)"},{"name":"Extracorporeal shock wave therapy","description":"Extracorporeal shock wave therapy with specific dosage information (e.g. body location, frequency)"},{"name":"Foot orthoses, bracing, taping or straps","description":"Foot orthoses, bracing, taping with sports tape, straps, all with specific information about wear time (e.g. hours per day), materials (e.g. stretch, non-stretch), and force distribution properties (e.g. density)"},{"name":"Footwear or heel cushioning","description":"Footwear or heel cushioning with specific information (e.g. wear time, heel pitch, material)"},{"name":"Heel lifts","description":"Heel lifts with specific information (e.g. wear time, material, height)"},{"name":"Heel lifts and standardised footwear","description":"Heel lifts with specific information (e.g. wear time, material, height) and footwear or heel cushioning with specific information (e.g. wear time, heel pitch, material)"},{"name":"Manual therapy","description":"Manual therapy such as dry needling or massage with specific dosage information (i.e. body location, frequency, timing, type)"},{"name":"Orthoses and standardised footwear","description":"Foot orthoses, bracing, taping with sports tape, straps, all with specific information about wear time (e.g. hours per day), materials (e.g. stretch, non-stretch), and force distribution properties (e.g. density), and footwear or heel cushioning with specific information (e.g. wear time, heel pitch, material)"},{"name":"Pharmaceutical","description":"Pharmaceutical interventions such as prescribed or non-prescription medicines, including topical, oral, or injected medications"},{"name":"Physical function (long term)","description":""},{"name":"Placebo","description":"Placebo intervention provided"},{"name":"Psychological","description":"Psychological focused interventions such as pain science education"},{"name":"Reduction of load","description":"Reduction of load through abstinence from organise sporting activity or modification of sporting activity with specific dosage information (i.e. time, sporting activity)"},{"name":"Stretching","description":"Stretching exercises (guided either by a health professional within the clinical setting or implemented within the home environment) with specific dosage information (i.e. frequency, timing, type)"},{"name":"Usual care or no treatment","description":"Waitlist\/control\/usual care or co-interventions provided"},{"name":"Heel cushioning","description":""}],"intervention-groupings":[{"name":"Foot orthoses and standardised footwear","intervention-groups":[{"name":"Foot orthoses and standardised footwear","interventions":["Foot orthoses, bracing, taping or straps","Footwear or heel cushioning"]}]},{"name":"Heel lifts and standardised footwear","intervention-groups":[{"name":"Heel lifts and standardised footwear","interventions":["Footwear or heel cushioning","Heel lifts"]}]}],"outcomes":[{"name":"Adverse events","description":"","type":"DICHOTOMOUS","direction":"NEGATIVE"},{"name":"Joint ROM (medium term)","description":"Active range of motion of the relevant lower limb joint, measured by trained assessor using goniometry at 3 to 9 months","type":"CONTINUOUS","direction":"POSITIVE"},{"name":"Joint ROM (short term)","description":"Active range of motion of the relevant lower limb joint, measured by trained assessor using goniometry at first appointment post-treatment","type":"CONTINUOUS","direction":"POSITIVE"},{"name":"Overall pain  (long term)","description":"Self-reported overall pain measured by visual analogue scale (VAS) or numerical rating scale (NRS) at 9 to 12 months","type":"CONTINUOUS","direction":"NEGATIVE"},{"name":"Overall pain  (medium term)","description":"Self-reported overall pain measured by visual analogue scale (VAS) or numerical rating scale (NRS) at 3 to 9 months","type":"CONTINUOUS","direction":"NEGATIVE"},{"name":"Overall pain  (short term)","description":"Self-reported overall pain measured by visual analogue scale (VAS) or numerical rating scale (NRS) at first appointment post-treatment","type":"CONTINUOUS","direction":"NEGATIVE"},{"name":"Pain during activity  (long term)","description":"Self-reported pain experienced during a predefined activity (if no overall pain) measured by VAS or NRS at 9 to 12 months","type":"CONTINUOUS","direction":"NEGATIVE"},{"name":"Pain during activity  (medium term)","description":"Self-reported pain experienced during a predefined activity (if no overall pain) measured by VAS or NRS at 3 to 9 months","type":"CONTINUOUS","direction":"NEGATIVE"},{"name":"Pain during activity  (short term)","description":"Self-reported pain experienced during a predefined activity (if no overall pain) measured by VAS or NRS at first appointment post-treatment","type":"CONTINUOUS","direction":"NEGATIVE"},{"name":"Physical function (long term)","description":"Self-reported physical function measured by Knee Injury and Osteoarthritis Outcome Score Child Version — Function in Sport\/Play subscale, Oxford Ankle Foot Questionnaire for Children (OxAFQ-C), Foot and Ankle Ability Measures, or other physical function scale appropriate to the age and body location at 9 to 12 months","type":"CONTINUOUS","direction":"POSITIVE"},{"name":"Physical function  (medium term)","description":"Self-reported physical function measured by Knee Injury and Osteoarthritis Outcome Score Child Version — Function in Sport\/Play subscale, Oxford Ankle Foot Questionnaire for Children (OxAFQ-C), Foot and Ankle Ability Measures, or other physical function scale appropriate to the age and body location at 3 to 9 months","type":"CONTINUOUS","direction":"POSITIVE"},{"name":"Physical function  (short term)","description":"Self-reported physical function measured by Knee Injury and Osteoarthritis Outcome Score Child Version — Function in Sport\/Play subscale, Oxford Ankle Foot Questionnaire for Children (OxAFQ-C), Foot and Ankle Ability Measures, or other physical function scale appropriate to the age and body location at first appointment post-treatment","type":"CONTINUOUS","direction":"POSITIVE"},{"name":"Quality of life (medium term)","description":"Self-reported or parent-proxy-reported quality of life measured by different self-reported measures such as the EuroQol 5-Dimension 5-Level (EQ-5D-5L) at 3 to 9 months","type":"CONTINUOUS","direction":"POSITIVE"},{"name":"Quality of life (short term)","description":"Self-reported or parent-proxy-reported quality of life measured by different self-reported measures such as the EuroQol 5-Dimension 5-Level (EQ-5D-5L) at first appointment post-treatment","type":"CONTINUOUS","direction":"POSITIVE"},{"name":"Sport participation  (short term)","description":"Self-reported participation in sports (or sport level) or physical activity (sport type and minutes per week) through trial participant diary or other self-reporting tool at first appointment post-treatment","type":"CONTINUOUS","direction":"POSITIVE"},{"name":"Treatment success  (medium term)","description":"Participant-reported treatment success as measured by a global rating of treatment such as the Patient Global Impression of Change (PGIC) scale, or of overall treatment success, as defined in the trials (e.g. includes proportion without pain; proportion with 25% pain, or disability reduction) at 3 to 9 months","type":"CONTINUOUS","direction":"POSITIVE"},{"name":"Treatment success  (short term)","description":"Participant-reported treatment success as measured by a global rating of treatment such as the Patient Global Impression of Change (PGIC) scale, or of overall treatment success, as defined in the trials (e.g. includes proportion without pain; proportion with 25% pain, or disability reduction) at first appointment post-treatment","type":"CONTINUOUS","direction":"POSITIVE"}],"risk-of-bias-domains":[{"name":"Bias arising from the randomization process","study-level":true},{"name":"Bias due to deviations from intended interventions","study-level":false},{"name":"Bias due to missing outcome data","study-level":false},{"name":"Bias in measurement of the outcome","study-level":false},{"name":"Bias in selection of the reported result","study-level":false},{"name":"Overall bias","study-level":false}]},"studies":[{"name":"Alfaro-Santafa 2021","year":"2021","data-source":"PUB","identifiers":[{"name":"CRS","value":"28746050"}],"references":[{"reference-type":"JOURNAL_ARTICLE","primary":true,"authors":"Alfaro-Santafé J, Gómez-Bernal A, Lanuza-Cerzócimo C, Alfaro-Santafé J, Pérez-Morcillo A, Almenar-Arasanz A","title":"Effectiveness of custom-made foot orthoses vs. heel-lifts in children with calcaneal apophysitis (Sever’s Disease): a CONSORT-compliant randomized trial","original-title":"","source":"Children","publication-date":"2021","volume":"8","issue":"11","pages":"1-10","edition":"","editors":"","publisher":"","city":"","medium":"","identifiers":[{"name":"CRS","value":"28746051"}]},{"reference-type":"OTHER","primary":false,"authors":"NCT03960086","title":"Effectiveness of custom-made foot orthoses vs heel lifts in children with calcaneal apophysitis","original-title":"","source":"https:\/\/clinicaltrials.gov\/study\/NCT03960086","publication-date":"(first posted 22 May 2019)","volume":"","issue":"","pages":"","edition":"","editors":"","publisher":"","city":"","medium":"","identifiers":[{"name":"CRS","value":"28746052"}]}],"characteristics":[{"name":"Methods","value":"<p>Randomised controlled trial (parallel group)<\/p>"},{"name":"Participants","value":"<p><b>Country of study: <\/b>Spain<\/p><p><b>Sample size<\/b>: 208<\/p><p><b>Sex: <\/b>35 female, 173 male<\/p><p><b>Total group age (mean (sd))<\/b>: 11.2 (1.0) years<\/p><p><b>Apophysitis type:<\/b> Calcaneal<\/p><p><b>Inclusion criteria:<\/b> Physically active, aged between 9 and 12 years old and diagnosed radiologically with calcaneal osteochondritis in one foot&nbsp;<\/p><p><b>Exclusion criteria:<\/b> Heel trauma in the past 2 months; had received anti-inflammatory drugs and\/or physical treatment for pain in the past 3 months; had presented physical or neurological impairment; were sedentary; or were not interested<\/p><p>&nbsp;<\/p>"},{"name":"Interventions","value":"<p><b>Intervention 1<\/b> (n=104): Customised foot orthoses (Grouped intervention Foot orthoses, bracing, taping with sports tape, straps)<\/p><p><b>Intervention 2<\/b> (n=104): 8mm heel lift Grouped intervenion: heel lifts)<\/p>"},{"name":"Outcomes","value":"<p><b>Critical outcomes:&nbsp;<\/b><\/p><p>Self-reported overall pain measured by the VAS at 12 weeks (Medium)<\/p><p><b>Important outcomes:<\/b><\/p><p>Pain during algometry as a pseudo-measure of activity pain<\/p>"},{"name":"Medium term outcome timepoint","value":""},{"name":"Long term outcome timepoint","value":""},{"name":"Notes","value":"<p><b>Source of funding:<\/b> No funding recieved<\/p>"}],"covariates":[],"arms":[{"name":"Custom foot orthoses","description":"Orthoses had a thickness of 9 mm and were composed of the following materials: confortene, polypropylene, poron XRD, and lunasoft","intervention":"Foot orthoses, bracing, taping or straps"},{"name":"Heel lifts","description":"8 mm \"off the shelf\" heel lift","intervention":"Heel lifts"}],"results":[{"outcome":"Overall pain  (medium term)","arm-level-result":{"continuous-data-rows":[{"arm":"Custom foot orthoses","mean":11.6,"sd":17.4,"sample-size":104},{"arm":"Heel lifts","mean":67.3,"sd":21.2,"sample-size":104}],"risk-of-bias":[{"domain":"Bias due to deviations from intended interventions","judgement":"LOW_RISK","support-for-judgement":"<p>Participants were aware of their assigned intervention during the trials.&nbsp;<\/p>"},{"domain":"Bias due to missing outcome data","judgement":"LOW_RISK","support-for-judgement":"<p>Data available for nearly all participants<\/p>"},{"domain":"Bias in measurement of the outcome","judgement":"HIGH_RISK","support-for-judgement":"<p>Limited information about the anchor for subjective VAS data. Outcomes described in protocol were described differently in publication.&nbsp;<\/p>"},{"domain":"Bias in selection of the reported result","judgement":"HIGH_RISK","support-for-judgement":"<p>Group randomisation and reporting results reported differently from the protocol to the publication.&nbsp;<\/p>"},{"domain":"Overall bias","judgement":"HIGH_RISK","support-for-judgement":"<p>Concerns about difference between reporting of results and protocol impacted the overall bias.&nbsp;<\/p>"}]}}],"risk-of-bias":[{"domain":"Bias arising from the randomization process","judgement":"LOW_RISK","support-for-judgement":"<p>Random allocation, concealed until participants were enrolled.&nbsp;<\/p>"}]},{"name":"James 2016","year":"2016","data-source":"PUB","identifiers":[{"name":"CRS","value":"28746053"}],"references":[{"reference-type":"JOURNAL_ARTICLE","primary":true,"authors":"James AM, Williams CM, Haines TP","title":"Effectiveness of footwear and foot orthoses for calcaneal apophysitis: a 12-month factorial randomised trial","original-title":"","source":"British Journal of Sports Medicine","publication-date":"2016","volume":"50","issue":"20","pages":"1268-75","edition":"","editors":"","publisher":"","city":"","medium":"","identifiers":[{"name":"CRS","value":"28746054"}]}],"characteristics":[{"name":"Interventions","value":"<p><b>Intervention A: <\/b>Off the shelf orthoses with cushioning worn in usual footwear or standardised footwear (Group: Foot orthoses, bracing, taping with sports tape, straps)<\/p><p><b>Intervention B: <\/b>Heel lifts worn in usual footwear or standardised footwear (Group: Heel lifts)<\/p>"},{"name":"Outcomes","value":"<p><b>Critical outcomes:&nbsp;<\/b><\/p><p><b>- <\/b>Self-reported overall pain measured by the Faces Pain Scale at 4 weeks (Short)<\/p><p>- Self-reported physical function measured by the Oxford Ankle foot questionnaire at 4 weeks (Short), 6 months (Medium and 12 months (Long)<\/p><p>- Total adverse events<\/p><p><b>Important outcomes:<\/b><\/p><p>- Active range of motion of the relevant lower limb joint<\/p>"},{"name":"Medium term outcome timepoint","value":""},{"name":"Long term outcome timepoint","value":""},{"name":"Notes","value":"<p><b>Source of funding:<\/b> Monash Health Emerging Research Grant, Adidas Australia provided the footwear for the trial at no cost to the patient or trial and The Orthotic Laboratory provided the prefabricated orthoses at no cost to the patient or trial.<\/p><p><b>Data not reported: <\/b>Self-reported physical function measured by the Oxford Ankle foot questionnaire is reported in manuscript in domains, medians and interquartile ranges, raw data obtained from author.<\/p>"},{"name":"Methods","value":"<p>Factorial randomised comparative effectiveness trial&nbsp;<\/p>"},{"name":"Participants","value":"<p><b>Country of study: <\/b>Australia<\/p><p><b>Sample size<\/b>: 124<\/p><p><b>Gender: <\/b>52 girls, 72 boys&nbsp;<\/p><p><b>Total group age (mean (sd))<\/b>: &nbsp;10.9 (1.48) years<\/p><p><b>Apophysitis type:<\/b> Calcaneal<\/p><p><b>Inclusion criteria:<\/b> Children aged between 8 and 14 years, who provided a subjective report of pain located at the calcaneal apophysis (ie, posterior aspect of heel) and with pain on palpation (positive calcaneal squeeze medial and lateral borders)<\/p><p><b>Exclusion criteria:<\/b> Children who had been diagnosed with a fracture or tumour of the foot\/leg, a major lower limb orthopaedic condition and\/or a previous diagnosis of infective, reactive or rheumatoid arthritis in the past 12 months<\/p>"}],"covariates":[],"arms":[{"name":"Foot orthoses","description":"Prefabricated orthoses - Prothotic W (The Orthotic Laboratory) in either Adidas supernova or usual footwear","intervention":"Foot orthoses, bracing, taping or straps"},{"name":"Heel lifts","description":"6mm high-density (PE 180 kg\/m3) ethylene vinyl acetate (EVA) in either Adidas supernova or usual footwear","intervention":"Heel lifts"}],"results":[{"outcome":"Adverse events","arm-level-result":{"dichotomous-data-rows":[{"arm":"Foot orthoses","cases":0,"sample-size":51},{"arm":"Heel lifts","cases":0,"sample-size":50}],"risk-of-bias":[{"domain":"Bias due to deviations from intended interventions","judgement":"LOW_RISK","support-for-judgement":"<p>Participants, carers and those delivering interventions were likely aware of intervention, and there were no non-protocol interventions, and followed the appropriate analysis plan specified in the protocol<\/p>"},{"domain":"Bias due to missing outcome data","judgement":"LOW_RISK","support-for-judgement":"<p>Nearly all data available<\/p>"},{"domain":"Bias in measurement of the outcome","judgement":"LOW_RISK","support-for-judgement":"<p>Appropriate outcome measures without outcome assessor aware of the interventions.<\/p>"},{"domain":"Bias in selection of the reported result","judgement":"LOW_RISK","support-for-judgement":"<p>Analysis protocol followed<\/p>"},{"domain":"Overall bias","judgement":"LOW_RISK","support-for-judgement":"<p>No other biases detected<\/p>"}]}},{"outcome":"Joint ROM (short term)","arm-level-result":{"continuous-data-rows":[{"arm":"Foot orthoses","mean":31.6,"sd":4.4,"sample-size":62},{"arm":"Heel lifts","mean":30.9,"sd":5.1,"sample-size":62}],"risk-of-bias":[{"domain":"Bias due to deviations from intended interventions","judgement":"LOW_RISK","support-for-judgement":"<p>Participants, carers and those delivering interventions were likely aware of intervention, and there were no non-protocol interventions, and followed the appropriate analysis plan specified in the protocol<\/p>"},{"domain":"Bias due to missing outcome data","judgement":"LOW_RISK","support-for-judgement":"<p>Nearly all data available<\/p>"},{"domain":"Bias in measurement of the outcome","judgement":"LOW_RISK","support-for-judgement":"<p>Appropriate outcome measures without outcome assessor aware of the interventions<\/p>"},{"domain":"Bias in selection of the reported result","judgement":"LOW_RISK","support-for-judgement":"<p>Analysis protocol followed<\/p>"},{"domain":"Overall bias","judgement":"LOW_RISK","support-for-judgement":"<p>No other biases detected<\/p>"}]}},{"outcome":"Overall pain  (short term)","arm-level-result":{"continuous-data-rows":[{"arm":"Foot orthoses","mean":2.9,"sd":1.3,"sample-size":62},{"arm":"Heel lifts","mean":2.9,"sd":1.2,"sample-size":61}],"risk-of-bias":[{"domain":"Bias due to deviations from intended interventions","judgement":"LOW_RISK","support-for-judgement":"<p>Participants, carers and those delivering interventions were likely aware of intervention, and there were no non-protocol interventions, and followed the appropriate analysis plan specified in the protocol<\/p>"},{"domain":"Bias due to missing outcome data","judgement":"LOW_RISK","support-for-judgement":"<p>Nearly all data available<\/p>"},{"domain":"Bias in measurement of the outcome","judgement":"LOW_RISK","support-for-judgement":"<p>Appropriate outcome measures with anchor questions to reduce subjectivity, without outcome assessor aware of the interventions.<\/p>"},{"domain":"Bias in selection of the reported result","judgement":"LOW_RISK","support-for-judgement":"<p>Analysis protocol followed<\/p>"},{"domain":"Overall bias","judgement":"LOW_RISK","support-for-judgement":"<p>No other biases detected<\/p>"}]}},{"outcome":"Physical function (long term)","arm-level-result":{"continuous-data-rows":[{"arm":"Foot orthoses","mean":79.5,"sd":18.9,"sample-size":51},{"arm":"Heel lifts","mean":83.8,"sd":13.4,"sample-size":50}],"risk-of-bias":[{"domain":"Bias due to deviations from intended interventions","judgement":"LOW_RISK","support-for-judgement":"<p>Participants, carers and those delivering interventions were likely aware of intervention, and there were no non-protocol interventions, and followed the appropriate analysis plan specified in the protocol<\/p>"},{"domain":"Bias due to missing outcome data","judgement":"LOW_RISK","support-for-judgement":"<p>Nearly all data available<\/p>"},{"domain":"Bias in measurement of the outcome","judgement":"LOW_RISK","support-for-judgement":"<p>Appropriate outcome measures with instructions to reduce subjectivity, without outcome assessor aware of the interventions.<\/p>"},{"domain":"Bias in selection of the reported result","judgement":"LOW_RISK","support-for-judgement":"<p>Analysis protocol followed<\/p>"},{"domain":"Overall bias","judgement":"LOW_RISK","support-for-judgement":"<p>No other biases detected<\/p>"}],"footnote":"* School\/play domain subscore from Oxford Ankle and Foot Questionnaire where higher scores are better quality of life, means and SD calculated from raw data and combined footwear conditions"}},{"outcome":"Physical function  (medium term)","arm-level-result":{"continuous-data-rows":[{"arm":"Foot orthoses","mean":74.2,"sd":17.5,"sample-size":55},{"arm":"Heel lifts","mean":82,"sd":16.2,"sample-size":51}],"risk-of-bias":[{"domain":"Bias due to deviations from intended interventions","judgement":"LOW_RISK","support-for-judgement":"<p>Participants, carers and those delivering interventions were likely aware of intervention, and there were no non-protocol interventions, and followed the appropriate analysis plan specified in the protocol<\/p>"},{"domain":"Bias due to missing outcome data","judgement":"LOW_RISK","support-for-judgement":"<p>Nearly all data available<\/p>"},{"domain":"Bias in measurement of the outcome","judgement":"LOW_RISK","support-for-judgement":"<p>Appropriate outcome measures with instructions to reduce subjectivity, without outcome assessor aware of the interventions.<\/p>"},{"domain":"Bias in selection of the reported result","judgement":"LOW_RISK","support-for-judgement":"<p>Analysis protocol followed<\/p>"},{"domain":"Overall bias","judgement":"LOW_RISK","support-for-judgement":"<p>No other biases detected<\/p>"}],"footnote":"* School\/play domain subscore from Oxford Ankle and Foot Questionnaire where higher scores are better quality of life, means and SD calculated from raw data and combined footwear conditions"}},{"outcome":"Physical function  (short term)","arm-level-result":{"continuous-data-rows":[{"arm":"Foot orthoses","mean":63.1,"sd":16.7,"sample-size":62},{"arm":"Heel lifts","mean":64.4,"sd":18.9,"sample-size":62}],"risk-of-bias":[{"domain":"Bias due to deviations from intended interventions","judgement":"LOW_RISK","support-for-judgement":"<p>Participants, carers and those delivering interventions were likely aware of intervention, and there were no non-protocol interventions, and followed the appropriate analysis plan specified in the protocol<\/p>"},{"domain":"Bias due to missing outcome data","judgement":"LOW_RISK","support-for-judgement":"<p>Nearly all data available<\/p>"},{"domain":"Bias in measurement of the outcome","judgement":"LOW_RISK","support-for-judgement":"<p>Appropriate outcome measures with instructions to reduce subjectivity, without outcome assessor aware of the interventions.<\/p>"},{"domain":"Bias in selection of the reported result","judgement":"LOW_RISK","support-for-judgement":"<p>Analysis protocol followed<\/p>"},{"domain":"Overall bias","judgement":"LOW_RISK","support-for-judgement":"<p>No other bias identified<\/p>"}],"footnote":"* School\/play domain subscore from Oxford Ankle and Foot Questionnaire where higher scores are better quality of life, means and SD calculated from raw data and combined footwear conditions"}}],"risk-of-bias":[{"domain":"Bias arising from the randomization process","judgement":"LOW_RISK","support-for-judgement":"<p>Concealed randomised allocation, with only minor differences in gender between one group.&nbsp;<\/p>"}]},{"name":"Kuyucu 2017","year":"2017","data-source":"PUB","identifiers":[{"name":"CRS","value":"28746055"}],"references":[{"reference-type":"JOURNAL_ARTICLE","primary":true,"authors":"Kuyucu E, Gulenc B, Bicer H, Erdil M","title":"Assessment of the kinesiotherapy's efficacy in male athletes with calcaneal apophysitis","original-title":"","source":"Journal of Orthopaedic Surgery and Research","publication-date":"2017","volume":"12","issue":"1","pages":"146","edition":"","editors":"","publisher":"","city":"","medium":"","identifiers":[{"name":"CRS","value":"28746056"}]}],"characteristics":[{"name":"Methods","value":"<p>Randomised controlled trial (parallel group)<\/p>"},{"name":"Participants","value":"<p><b>Country of study: <\/b>Turkey<\/p><p><b>Sample size<\/b>: 22<\/p><p><b>Sex: <\/b>22 male<\/p><p><b>Total group age (mean (sd))<\/b>: 13.18 (Not reported) years<\/p><p><b>Apophysitis type:<\/b> Calcaneal<\/p><p><b>Inclusion criteria:<\/b> Diagnosed with calcaneal apophysitis with clinical examination and radiography between 2016 and 2017, and all were actively engaged in football playing<\/p><p><b>Exclusion criteria:<\/b> Radiologically closed calcaneal apophysis, a body mass index (BMI) greater than 25, comorbidities in addition to apophysitis, and a history of heel trauma or conservative treatment<\/p>"},{"name":"Interventions","value":"<p><b>Intervention A: <\/b>Kinesio taping (Group: Foot orthoses, bracing, taping with sports tape, straps)<\/p><p><b>Intervention B: <\/b>Hypafix taping without tension (Group: Placebo)<\/p>"},{"name":"Outcomes","value":"<p><b>Critical outcomes:&nbsp;<\/b><\/p><p><b>- <\/b>Self-reported overall pain measured by the VAS at 4 weeks (Short) and 3 months (Medium)<\/p><p>- Self-reported physical function measured by the American Orthopedic Foot-Ankle Society Score at 1 week (Short) and 3 months (Medium)&nbsp;<\/p>"},{"name":"Medium term outcome timepoint","value":"<p>Self reported overall pain - 3 months<\/p>"},{"name":"Long term outcome timepoint","value":""},{"name":"Notes","value":"<p><b>Source of funding:&nbsp;<\/b> This study was unfunded<\/p><p>Noted error in manuscript with means (SD), median, reported as median (SD), median<\/p>"}],"covariates":[],"arms":[{"name":"Sham Taping","description":"Hypafix tape without tension","intervention":"Placebo"},{"name":"Taping with sports tape","description":"Kinesio tape","intervention":"Foot orthoses, bracing, taping or straps"}],"results":[{"outcome":"Overall pain  (medium term)","arm-level-result":{"continuous-data-rows":[{"arm":"Sham Taping","mean":1.5,"sd":1.2,"sample-size":11},{"arm":"Taping with sports tape","mean":0.5,"sd":0.5,"sample-size":11}],"risk-of-bias":[{"domain":"Bias due to deviations from intended interventions","judgement":"HIGH_RISK","support-for-judgement":"<p>Unclear if participants knew about their group allocation, no information to understand the effect of assignment, important because of sex based differences in apophysis closure. No information about if there was a deviation from usual practice. The analysis relied on multiple unadjusted statistical tests (including within-group comparisons) without clearly estimating between-group effects<\/p>"},{"domain":"Bias due to missing outcome data","judgement":"LOW_RISK","support-for-judgement":"<p>Nearly all participant data were reported.&nbsp;<\/p>"},{"domain":"Bias in measurement of the outcome","judgement":"UNCLEAR_RISK","support-for-judgement":"<p>Limited information about the anchor for subjective VAS data.<\/p>"},{"domain":"Bias in selection of the reported result","judgement":"UNCLEAR_RISK","support-for-judgement":"<p>No pre-specified analysis plan identified.&nbsp;<\/p>"},{"domain":"Overall bias","judgement":"HIGH_RISK","support-for-judgement":"<p>No other bias identified<\/p>"}]}},{"outcome":"Overall pain  (short term)","arm-level-result":{"continuous-data-rows":[{"arm":"Sham Taping","mean":5.4,"sd":2.1,"sample-size":11},{"arm":"Taping with sports tape","mean":5.5,"sd":0.9,"sample-size":11}],"risk-of-bias":[{"domain":"Bias due to deviations from intended interventions","judgement":"HIGH_RISK","support-for-judgement":"<p>Unclear if participants knew about their group allocation, no information to understand the effect of assignment, important because of sex based differences in apophysis closure. No information about if there was a deviation from usual practice. The analysis relied on multiple unadjusted statistical tests (including within-group comparisons) without clearly estimating between-group effects<\/p>"},{"domain":"Bias due to missing outcome data","judgement":"LOW_RISK","support-for-judgement":"<p>Nearly all participant data were reported.&nbsp;<\/p>"},{"domain":"Bias in measurement of the outcome","judgement":"UNCLEAR_RISK","support-for-judgement":"<p>Limited information about the anchor for subjective VAS data.<\/p>"},{"domain":"Bias in selection of the reported result","judgement":"UNCLEAR_RISK","support-for-judgement":"<p>No pre-specified analysis plan identified.&nbsp;<\/p>"},{"domain":"Overall bias","judgement":"HIGH_RISK","support-for-judgement":"<p>No other bias identified<\/p>"}]}},{"outcome":"Physical function  (medium term)","arm-level-result":{"continuous-data-rows":[{"arm":"Sham Taping","mean":87.1,"sd":8.8,"sample-size":11},{"arm":"Taping with sports tape","mean":98.3,"sd":3.1,"sample-size":11}],"risk-of-bias":[{"domain":"Bias due to deviations from intended interventions","judgement":"HIGH_RISK","support-for-judgement":"<p>Unclear if participants knew about their group allocation, no information to understand the effect of assignment, important because of sex based differences in apophysis closure. No information about if there was a deviation from usual practice. The analysis relied on multiple unadjusted statistical tests (including within-group comparisons) without clearly estimating between-group effects<\/p>"},{"domain":"Bias due to missing outcome data","judgement":"LOW_RISK","support-for-judgement":"<p>Nearly all participant data were reported.&nbsp;<\/p>"},{"domain":"Bias in measurement of the outcome","judgement":"UNCLEAR_RISK","support-for-judgement":"<p>No information on validity of tool for children as primarily an adult score<\/p>"},{"domain":"Bias in selection of the reported result","judgement":"UNCLEAR_RISK","support-for-judgement":"<p>No pre-specified analysis plan identified.&nbsp;<\/p>"},{"domain":"Overall bias","judgement":"HIGH_RISK","support-for-judgement":"<p>No other bias identified<\/p>"}]}},{"outcome":"Physical function  (short term)","arm-level-result":{"continuous-data-rows":[{"arm":"Sham Taping","mean":77.4,"sd":8.9,"sample-size":11},{"arm":"Taping with sports tape","mean":83.5,"sd":5.5,"sample-size":11}],"risk-of-bias":[{"domain":"Bias due to deviations from intended interventions","judgement":"HIGH_RISK","support-for-judgement":"<p>Unclear if participants knew about their group allocation, no information to understand the effect of assignment, important because of sex based differences in apophysis closure. No information about if there was a deviation from usual practice. The analysis relied on multiple unadjusted statistical tests (including within-group comparisons) without clearly estimating between-group effects<\/p>"},{"domain":"Bias due to missing outcome data","judgement":"LOW_RISK","support-for-judgement":"<p>Nearly all participant data were reported.&nbsp;<\/p>"},{"domain":"Bias in measurement of the outcome","judgement":"UNCLEAR_RISK","support-for-judgement":"<p>No information on validity of tool for children as primarily an adult score<\/p>"},{"domain":"Bias in selection of the reported result","judgement":"UNCLEAR_RISK","support-for-judgement":"<p>No pre-specified analysis plan identified.&nbsp;<\/p>"},{"domain":"Overall bias","judgement":"HIGH_RISK","support-for-judgement":"<p>No other bias identified<\/p>"}]}}],"risk-of-bias":[{"domain":"Bias arising from the randomization process","judgement":"UNCLEAR_RISK","support-for-judgement":"<p>No information about randomisation or baseline differences between groups.&nbsp;<\/p>"}]},{"name":"Nakase 2020","year":"2020","data-source":"PUB","identifiers":[{"name":"CRS","value":"28746057"}],"references":[{"reference-type":"JOURNAL_ARTICLE","primary":true,"authors":"Nakase J, Oshima T, Takata Y, Shimozaki K, Asai K, Tsuchiya H","title":"","original-title":"No superiority of dextrose injections over placebo injections for Osgood-Schlatter disease: a prospective randomized double-blind study","source":"Archives of Orthopaedic and Trauma Surgery","publication-date":"2020","volume":"140","issue":"2","pages":"197-202","edition":"","editors":"","publisher":"","city":"","medium":"","identifiers":[{"name":"CRS","value":"28746058"},{"name":"DOI","value":"10.1007\/s00402-019-03297-2"}]}],"characteristics":[{"name":"Long term outcome timepoint","value":""},{"name":"Medium term outcome timepoint","value":"<p><b>Important outcomes:&nbsp;<\/b><\/p><p>- Self‐reported pain experienced during a predefined activity&nbsp;<\/p>"},{"name":"Methods","value":"<p>Randomised controlled trial&nbsp;<\/p>"},{"name":"Participants","value":"<p><b>Country of study: <\/b>Japan<\/p><p><b>Sample size<\/b>: 49 knees<\/p><p><b>Gender: <\/b>1 girl,<b> <\/b>37 boys<\/p><p><b>Total group age (mean (sd))<\/b>: 12.4 (1.04) years<\/p><p><b>Apophysitis type:<\/b> Traction apophysitis of the tibial tubercle<\/p><p><b>Inclusion criteria:<\/b> Inability to continue physical activities due to anterior knee pain. Onset history could be either progressive or acute after a direct trauma on the anterior tibial tuberosity. Pain had to be localized at the site of the anterior tibial tuberosity site, increased by palpation, and to restrain isometric and eccentric knee extensions<\/p><p><b>Exclusion criteria:<\/b> Knee effusion, patella instability, patellar tendinopathy at the proximal part and unresolved Osgood Schlatters Disease in adults.<\/p>"},{"name":"Interventions","value":"<p><b>Intervention A:<\/b> &nbsp;1% lidocaine 1ml in 20% dextrose (Group: Pharmaceutical intervention)<\/p><p><b>Intervention B:<\/b> Placebo = 1% lidocaine 1 ml in saline&nbsp;<\/p>"},{"name":"Outcomes","value":"<p><b>Critical outcomes:&nbsp;<\/b><\/p><p>Total adverse events<\/p><p>Withdrawals&nbsp;<\/p><p><b>Important outcomes:<\/b><\/p><p>- Self‐reported pain experienced during a predefined activity<\/p>"},{"name":"Notes","value":"<p><b>Source of funding:<\/b> No funding declaration<\/p>"}],"covariates":[],"arms":[{"name":"Pharmaceutical (Dextrose)","description":"Injection of 1% Lidocaine (1 mL) with 20% dextrose","intervention":"Pharmaceutical"},{"name":"Placebo","description":"Injection of 1% Lidocaine (1 mL) with saline","intervention":"Placebo"}],"results":[{"outcome":"Adverse events","arm-level-result":{"dichotomous-data-rows":[{"arm":"Pharmaceutical (Dextrose)","cases":0,"sample-size":22},{"arm":"Placebo","cases":0,"sample-size":21}],"risk-of-bias":[{"domain":"Bias due to deviations from intended interventions","judgement":"LOW_RISK","support-for-judgement":"<p>Participants and people delivering intervention were blinded. No differences between groups.<\/p>"},{"domain":"Bias due to missing outcome data","judgement":"LOW_RISK","support-for-judgement":"<p>Data available for nearly all participants.<\/p>"},{"domain":"Bias in measurement of the outcome","judgement":"UNCLEAR_RISK","support-for-judgement":"<p>It was unclear if the outcome assessors were aware of the intervention group.<\/p>"},{"domain":"Bias in selection of the reported result","judgement":"UNCLEAR_RISK","support-for-judgement":"<p>No information on pre-specified analysis plan.&nbsp;<\/p>"},{"domain":"Overall bias","judgement":"UNCLEAR_RISK","support-for-judgement":"<p>No other bias identified.&nbsp;<\/p>"}]}},{"outcome":"Pain during activity  (medium term)","arm-level-result":{"continuous-data-rows":[{"arm":"Pharmaceutical (Dextrose)","mean":14.3,"sd":18.7,"sample-size":22},{"arm":"Placebo","mean":16.8,"sd":19.8,"sample-size":21}],"risk-of-bias":[{"domain":"Bias due to deviations from intended interventions","judgement":"LOW_RISK","support-for-judgement":"<p>Participants and people delivering intervention were blinded. No differences between groups.<\/p>"},{"domain":"Bias due to missing outcome data","judgement":"LOW_RISK","support-for-judgement":"<p>Data available for nearly all participants.<\/p>"},{"domain":"Bias in measurement of the outcome","judgement":"UNCLEAR_RISK","support-for-judgement":"<p>It was unclear if the method of measuring outcome was appropriate for the knee as only the VISA was described. It was unclear if the outcome assessors were aware of the intervention group.<\/p>"},{"domain":"Bias in selection of the reported result","judgement":"UNCLEAR_RISK","support-for-judgement":"<p>No information on pre-specified analysis plan.&nbsp;<\/p>"},{"domain":"Overall bias","judgement":"UNCLEAR_RISK","support-for-judgement":"<p>No other bias identified.&nbsp;<\/p>"}],"footnote":"Reverse scored to lower = less pain, Pain score = VISA"}},{"outcome":"Pain during activity  (short term)","arm-level-result":{"continuous-data-rows":[{"arm":"Pharmaceutical (Dextrose)","mean":23.1,"sd":20.4,"sample-size":22},{"arm":"Placebo","mean":27.4,"sd":22.2,"sample-size":21}],"risk-of-bias":[{"domain":"Bias due to deviations from intended interventions","judgement":"LOW_RISK","support-for-judgement":"<p>Participants and people delivering intervention were blinded. No differences between groups.<\/p>"},{"domain":"Bias due to missing outcome data","judgement":"LOW_RISK","support-for-judgement":"<p>Data available for nearly all participants.<\/p>"},{"domain":"Bias in measurement of the outcome","judgement":"UNCLEAR_RISK","support-for-judgement":"<p>It was unclear if the method of measuring outcome was appropriate for the knee as only the VISA was described. It was unclear if the outcome assessors were aware of the intervention group.<\/p>"},{"domain":"Bias in selection of the reported result","judgement":"UNCLEAR_RISK","support-for-judgement":"<p>No information on pre-specified analysis plan.&nbsp;<\/p>"},{"domain":"Overall bias","judgement":"UNCLEAR_RISK","support-for-judgement":"<p>No other bias identified.&nbsp;<\/p>"}],"footnote":"Reverse scored to lower = less pain, Pain score = VISA"}}],"risk-of-bias":[{"domain":"Bias arising from the randomization process","judgement":"UNCLEAR_RISK","support-for-judgement":"<p>Randomisation process was not described.&nbsp;<\/p>"}]},{"name":"Perhamre 2011a","year":"2011","data-source":"PUB","identifiers":[{"name":"CRS","value":"28746059"}],"references":[{"reference-type":"JOURNAL_ARTICLE","primary":true,"authors":"Perhamre S, Janson, S, Norlin R, Klassbo M","title":"Sever's injury; treat it with a heel cup: a randomized, crossover study with two insole alternatives","original-title":"","source":"Scandinavian Journal of Medicine & Science in Sports","publication-date":"2011","volume":"21","issue":"6","pages":"e42-e47","edition":"","editors":"","publisher":"","city":"","medium":"","identifiers":[{"name":"CRS","value":"28746060"}]}],"characteristics":[{"name":"Methods","value":"<p>Randomised controlled trial (cross over)<\/p>"},{"name":"Participants","value":"<p><b>Country of study: <\/b>Sweden<\/p><p><b>Sample size<\/b>: 44<\/p><p><b>Gender: <\/b>44 boys<\/p><p><b>Total group age (mean (sd))<\/b>: 11.9 (1.1) years<\/p><p><b>Apophysitis type:<\/b> Calcaneal<\/p><p><b>Inclusion criteria:<\/b> Male between 9 and 15 years with a history of calcaneal apohysitis and heel pain present for &gt;2 weeks, but &lt;26 weeks. Engaged in the highest level of sport activity using Engstrom’s activity index<\/p><p><b>Exclusion criteria:<\/b> Nil described<\/p>"},{"name":"Interventions","value":"<p><b>Intervention 1<\/b> (n=24): Customised thermoplastic heel cup (Grouped intervention Foot orthoses, bracing, taping with sports tape, straps)<\/p><p><b>Intervention 2<\/b> (n=20): 5mm heel lift (Grouped intervenion: heel lifts)<\/p>"},{"name":"Outcomes","value":"<p><b>Important:&nbsp;<\/b><\/p><p>- Self‐reported pain experienced during a predefined activity measured Borg's CR-10 in two sports (4 weeks)<\/p>"},{"name":"Medium term outcome timepoint","value":""},{"name":"Long term outcome timepoint","value":""},{"name":"Notes","value":"<p><b>Source of funding:<\/b> No funding declaration<\/p>"}],"covariates":[],"arms":[{"name":"Foot orthoses","description":"Rigid thermoplastic cup (of 3 mm height but with no wedge effect) molded directly on the bare heel with a three-fourth length arch support. It enclosed the heel with a\n2–3 cm high brim","intervention":"Foot orthoses, bracing, taping or straps"},{"name":"Heel lifts","description":" Heel wedge was a 5 mm cork wedge covered with a thin\nelastic surface","intervention":"Heel lifts"}],"results":[{"outcome":"Pain during activity  (short term)","arm-level-result":{"continuous-data-rows":[{"arm":"Foot orthoses","mean":2.17,"sd":1.99,"sample-size":20},{"arm":"Heel lifts","mean":3.17,"sd":2.36,"sample-size":24}],"risk-of-bias":[{"domain":"Bias due to deviations from intended interventions","judgement":"UNCLEAR_RISK","support-for-judgement":"<p>No information on if participants were aware of assigned intervention<\/p>"},{"domain":"Bias due to missing outcome data","judgement":"LOW_RISK","support-for-judgement":"<p>Outcome data available.&nbsp;<\/p>"},{"domain":"Bias in measurement of the outcome","judgement":"UNCLEAR_RISK","support-for-judgement":"<p>No information about blinding of assessor which could have impacted outcome.&nbsp;<\/p>"},{"domain":"Bias in selection of the reported result","judgement":"UNCLEAR_RISK","support-for-judgement":"<p>No protocol or pre-specified analysis plan&nbsp;<\/p>"},{"domain":"Overall bias","judgement":"UNCLEAR_RISK","support-for-judgement":"<p>No other bias identified<\/p>"}],"footnote":"* Means and standard deviations calculated from medians and interquartile ranges as per protocol"}}],"risk-of-bias":[{"domain":"Bias arising from the randomization process","judgement":"LOW_RISK","support-for-judgement":"<p>Randomized into two groups with tickets concealed in a box. No stratification was made.<\/p>"}]},{"name":"Perhamre 2012","year":"2012","data-source":"PUB","identifiers":[{"name":"CRS","value":"28746061"}],"references":[{"reference-type":"JOURNAL_ARTICLE","primary":true,"authors":"Perhamre S, Lundin F, Klassbo M, Norlin R","title":"A heel cup improves the function of the heel pad in Sever's injury: effects on heel pad thickness, peak pressure and pain","original-title":"","source":"Scandinavian Journal of Medicine & Science in Sports","publication-date":"2012","volume":"22","issue":"4","pages":"516-22","edition":"","editors":"","publisher":"","city":"","medium":"","identifiers":[{"name":"CRS","value":"28746062"},{"name":"DOI","value":"10.1111\/j.1600-0838.2010.01266.x"}]}],"characteristics":[{"name":"Long term outcome timepoint","value":""},{"name":"Notes","value":"<p><b>Source of funding:<\/b> No funding declaration<\/p>"},{"name":"Methods","value":"<p>Randomized controlled trial (Parallel group)<\/p>"},{"name":"Participants","value":"<p><b>Country of study: <\/b>Sweden<\/p><p><b>Sample size<\/b>: 50, with 35 participants with calcaneal apophysitis<\/p><p><b>Gender: <\/b>Unable to be determined from way in which groups were reported but both genders included<\/p><p><b>Total group age (median (<\/b><i><b>range<\/b><\/i><b>))<\/b>: 11 (<i>9-14<\/i>) years<\/p><p><b>Apophysitis type:<\/b> Calcaneal&nbsp;<\/p><p><b>Inclusion criteria:<\/b> Both genders, age 9–15 years, &nbsp;diagnosis of Sever’s injury confirmed with tenderness over the lower one- third of the posterior calcaneus and a positive calcaneus compression test on &nbsp;examination by the first author. Heel pain had to be present for more than 2 weeks when examined. The most painful activity had to be a ball sport of some kind (soccer, floor ball, handball, etc.) with a pain level of 4 or more on the Borg CR-10 scale during the last week activities. All participants had to be high-level athletes, measured with Engstrom’s five level activity score index, speak Swedish and consent<\/p><p><b>Exclusion criteria:<\/b> intermittent pain, specified disease that could interfere with the heel pain, dominant pain from the Achilles tendon, earlier fracture in the area, a poorly defined ache in the lower extremities and participation in another study including any kind of treatment for pain.<\/p><p>&nbsp;<\/p>"},{"name":"Interventions","value":"<p><b>Intervention A: &nbsp;<\/b>Heel cup (Group: Foot orthoses, bracing, taping with sports tape, straps, all with specific information about wear time (e.g. hours per day), materials (e.g. stretch, non‐stretch), and force distribution properties (e.g. density)<\/p><p><b>Intervention B: <\/b>No treatment<\/p>"},{"name":"Outcomes","value":"<p><b>Important:&nbsp;<\/b><\/p><p><b>- <\/b>Self‐reported pain experienced during a predefined activity (if no overall pain) measured by Borg CR-10 (4 weeks)<\/p>"},{"name":"Medium term outcome timepoint","value":""}],"covariates":[],"arms":[{"name":"Foot orthoses, bracing, taping or straps","description":"Individually made molded rigid \"Wessmark\" cup","intervention":"Foot orthoses, bracing, taping or straps"},{"name":"Usual Care\/No treatment","description":"No treatment","intervention":"Usual care or no treatment"}],"results":[{"outcome":"Pain during activity  (short term)","arm-level-result":{"continuous-data-rows":[{"arm":"Foot orthoses, bracing, taping or straps","mean":0.25,"sd":0.14,"sample-size":15},{"arm":"Usual Care\/No treatment","mean":2.5,"sd":1.44,"sample-size":15}],"risk-of-bias":[{"domain":"Bias due to deviations from intended interventions","judgement":"UNCLEAR_RISK","support-for-judgement":"<p>Participants and carers knew the allocation. Unclear is assessors knew allocation.<\/p>"},{"domain":"Bias due to missing outcome data","judgement":"LOW_RISK","support-for-judgement":"<p>All outcomes for randomised participants were analysed.&nbsp;<\/p>"},{"domain":"Bias in measurement of the outcome","judgement":"LOW_RISK","support-for-judgement":"<p>Outcome measure appropriate and self reported.&nbsp;<\/p>"},{"domain":"Bias in selection of the reported result","judgement":"UNCLEAR_RISK","support-for-judgement":"<p>No protocol or pre-analysis plan.&nbsp;<\/p>"},{"domain":"Overall bias","judgement":"UNCLEAR_RISK","support-for-judgement":"<p>No other bias identified&nbsp;<\/p>"}],"footnote":"*Mean values calculated from median as per protocol"}}],"risk-of-bias":[{"domain":"Bias arising from the randomization process","judgement":"UNCLEAR_RISK","support-for-judgement":"<p>Randomised but no information about how or if there was allocation concealment<\/p>"}]},{"name":"Reesman 2024","year":"2024","data-source":"UNPUB","identifiers":[{"name":"CRS","value":"28746063"}],"references":[{"reference-type":"OTHER","primary":true,"authors":"NCT03606980","title":"Iontophoresis with dexamethasone and physical therapy to treat apophysitis of the knee in pediatrics","original-title":"","source":"https:\/\/clinicaltrials.gov\/study\/NCT03606980","publication-date":"(first posted 31 July 2018)","volume":"","issue":"","pages":"","edition":"","editors":"","publisher":"","city":"","medium":"","identifiers":[{"name":"CRS","value":"28746064"}]}],"characteristics":[{"name":"Interventions","value":"<p><b>Intervention A: <\/b>Iontophoresis with Dexamethasone (Group: Pharmaceutical interventions)<\/p><p><b>Intervention B: <\/b>Iontophoresis with Sodium Chloride (Group: Placebo)<\/p><p><b>Intervention C: <\/b>Physical therapy (Group: Usual Care - Participants &nbsp;received a standard PT protocol for apophysitis of the knee involving up to 20 visits)<\/p>"},{"name":"Outcomes","value":"<p><b>Critical outcomes:&nbsp;<\/b><\/p><p>- Self reported overall pain reported by the FACES Pain rating scale at 4 weeks (Short)<\/p><p>- Self-reported physical function measured by the Lower Extremity Function Scale at 4 weeks and Godin Leisure-Time Activity Scale (Short)<\/p><p><b>- <\/b>Self-reported participation in sport (Time to meet return to sport criteria) (Short)<\/p><p>- Total adverse events<\/p>"},{"name":"Medium term outcome timepoint","value":""},{"name":"Long term outcome timepoint","value":""},{"name":"Notes","value":"<p>Study was limited by limited enrollment, primarily as a result of the COVID-19 pandemic. Slow enrollment following the pandemic led to early closure of the study. Results are from the online trial registration.&nbsp;<\/p><p><b>Source of funding:<\/b> No funding declaration<\/p>"},{"name":"Methods","value":"<p>Randomised controlled trial<\/p>"},{"name":"Participants","value":"<p><b>Country of study: <\/b>United States of America<\/p><p><b>Sample size<\/b>: 45<\/p><p><b>Gender:<\/b> Girls 19, boys 26<\/p><p><b>Total group age (mean (sd))<\/b>: Not reported<\/p><p><b>Apophysitis type:<\/b> Tibial traction apophysitis<\/p><p><b>Inclusion criteria:<\/b>&nbsp;<\/p><ol><li data-list-item-id=\"edf6bc70fe655307e9bc41ec7594e17af\">Written approval from the referring physician for potential subject to be considered for enrollment into this study<\/li><li data-list-item-id=\"e83f5e7df0a065ff9b56da27d19438c25\">Provision of signed and dated informed consent form<\/li><li data-list-item-id=\"ec395a004412c9d962def797e5f8154f9\">Stated willingness to comply with all study procedures and availability for the duration of the study<\/li><li data-list-item-id=\"e1bfeda8a4e5bb57d6725388cc310edb2\">In good general health as evidenced by written approval from referring physician for potential inclusion in study.<\/li><li data-list-item-id=\"e2ba5255fe4dc9284ab0b397ebd9b9bb3\">Has the ability to effectively identify pain\/burns and communicate with the investigators or their parents that they are experiencing pain or burning during treatment<\/li><li data-list-item-id=\"ede547bf640da4abce08389351d273355\">Referred to CHKD Sports Medicine Physical Therapy by Children's Hospital of The King's Daughters Primary Care Sports Medicine physicians or Children's Hospital of The King's Daughters Orthopedics physicians with a diagnosis of apophysitis of the knee and with a prescription for standard PT treatment with iontophoresis<\/li><li data-list-item-id=\"e811553c7d671bc9daa67f597977f6e30\">Able and willing to complete iontophoresis treatments within eight (8) weeks of first treatment<\/li><li data-list-item-id=\"ee3915683d0cf966ae6abdc0964c8ca72\">Must be ambulatory<\/li><li data-list-item-id=\"e43fed9f1efb1711a52e5f0427cc04096\">Males 7 to 14 years of age who have not reached skeletal maturity (skeletal maturity based on referring physician's clinical judgement or as demonstrated via radiograph images taken within 90 days of enrollment)<\/li><li data-list-item-id=\"e8f64fc049019730852baaa00bf3c28b4\">Females 7 to 14 years of age who have not reached skeletal maturity (skeletal maturity based on referring physician's clinical judgement or as demonstrated via radiograph images taken within 90 days of enrollment) and who meet one of the following criteria:<ol><li data-list-item-id=\"e6f4334c9ae50d66e48ceefe3da147cff\">Pre-menarcheal<\/li><li data-list-item-id=\"ea48a535f5ee3cec841263f5860dffe5d\">Within two (2) year post onset of menses<\/li><\/ol><\/li><li data-list-item-id=\"ef68540a00ce5a82ab846212431f41e0b\">Males or females over the age of 14 only with radiographic evidence of skeletal immaturity, with images taken within 90 days of enrollment<\/li><li data-list-item-id=\"ee3b88bc0b98f4ad92cf742aff61979aa\">Index knee symptomatic for pain with activities of daily living or while playing sports.<\/li><\/ol><p>&nbsp;<\/p><p><b>Exclusion criteria:<\/b>&nbsp;<\/p><ol><li data-list-item-id=\"ef504cc307c1dd7ecd8725ec27ca50bc1\">Index knee symptomatic for pain only with palpation and not with activities of daily living or while playing sport<\/li><li data-list-item-id=\"e17f5e1d5e8a4ef4583867d4af8630c44\">Diagnosis of bilateral apophysitis of the knee where both knees meet all of the inclusion criteria<\/li><li data-list-item-id=\"edfa7556a88c3cbb3924bc212b9975163\">Systemic fungal infections<\/li><li data-list-item-id=\"e3b989540f3a2c043004b8c19c0c5e901\">Has an implanted electronic device<\/li><li data-list-item-id=\"e828e3b9924588f07e4f6252519de2448\">Has a known sensitivity to Dexamethasone<\/li><li data-list-item-id=\"e3977a11046400e3e5b8f2a468b88c5d5\">Presence of damaged skin, denuded skin, or other recent scar tissue on index knee<\/li><li data-list-item-id=\"e76197e092f99b7d1f5adacca41aa880d\">Presence of active dermatologic conditions in the affected area (e.g., eczema, psoriasis)<\/li><li data-list-item-id=\"e8d931e9a999113012fc77d458149f3a4\">Presence of an abnormal neurological exam that indicates the subject would have a reduced ability to perceive pain (e.g. peripheral neuropathy)<\/li><li data-list-item-id=\"ed8544787e7a70ca6615c9b57961684fd\">Has a known sensitivity to electrical current<\/li><li data-list-item-id=\"e5c48b4b92ec86604259ec036ba9ffebe\">Is currently taking systemic steroids<\/li><li data-list-item-id=\"e1acca74498f13a23cc034c32588ac819\">Has had iontophoresis with Dexamethasone treatment within the past 30 days<\/li><li data-list-item-id=\"e753924a12b864e8ad14840ef38150535\">Previously enrolled in this study<\/li><li data-list-item-id=\"ee17b1d0958aafd018bc0249abf114943\">Currently enrolled in another treatment research study<\/li><\/ol><p>&nbsp;<\/p>"}],"covariates":[],"arms":[{"name":"Pharmaceutical  (Dexamethasone)","description":"1.5 ml of the dexamethasone sodium phosphate (4ml\/1mL) & 1.5 ml of 0.9% sodium chloride (saline) solution delivered through I-Bresis System","intervention":"Pharmaceutical"},{"name":"Placebo","description":"1.5 ml of 0.9% sodium chloride (saline)  & 1.5 ml of 0.9% sodium chloride (saline) solution delivered through I-Bresis System","intervention":"Placebo"},{"name":"Usual Care\/No treatment","description":"Standard physical therapy ","intervention":"Usual care or no treatment"}],"results":[{"outcome":"Adverse events","arm-level-result":{"dichotomous-data-rows":[{"arm":"Pharmaceutical  (Dexamethasone)","cases":14,"sample-size":16},{"arm":"Placebo","cases":10,"sample-size":15},{"arm":"Usual Care\/No treatment","cases":9,"sample-size":14}],"risk-of-bias":[{"domain":"Bias due to deviations from intended interventions","judgement":"HIGH_RISK","support-for-judgement":"<p>No information about deviations due to trial ending early<\/p>"},{"domain":"Bias due to missing outcome data","judgement":"HIGH_RISK","support-for-judgement":"<p>Trial ended early, missing outcome data.&nbsp;<\/p>"},{"domain":"Bias in measurement of the outcome","judgement":"UNCLEAR_RISK","support-for-judgement":"<p>Trial ended early, limited information about how outcomes were collected&nbsp;<\/p>"},{"domain":"Bias in selection of the reported result","judgement":"UNCLEAR_RISK","support-for-judgement":"<p>No protocol published.&nbsp;<\/p>"},{"domain":"Overall bias","judgement":"HIGH_RISK","support-for-judgement":"<p>No other bias identified<\/p>"}]}},{"outcome":"Overall pain  (short term)","arm-level-result":{"continuous-data-rows":[{"arm":"Pharmaceutical  (Dexamethasone)","mean":1.33,"sd":0.65,"sample-size":11},{"arm":"Placebo","mean":1.85,"sd":1.07,"sample-size":12},{"arm":"Usual Care\/No treatment","mean":2.13,"sd":1.36,"sample-size":10}],"risk-of-bias":[{"domain":"Bias due to deviations from intended interventions","judgement":"HIGH_RISK","support-for-judgement":"<p>No information about deviations due to trial ending early<\/p>"},{"domain":"Bias due to missing outcome data","judgement":"HIGH_RISK","support-for-judgement":"<p>Trial ended early, missing outcome data.&nbsp;<\/p>"},{"domain":"Bias in measurement of the outcome","judgement":"HIGH_RISK","support-for-judgement":"<p>Trial ended early, limited information about how outcomes were collected and the outcome is subjective<\/p>"},{"domain":"Bias in selection of the reported result","judgement":"UNCLEAR_RISK","support-for-judgement":"<p>No protocol published.&nbsp;<\/p>"},{"domain":"Overall bias","judgement":"HIGH_RISK","support-for-judgement":"<p>No other bias identifed<\/p>"}]}},{"outcome":"Physical function  (short term)","arm-level-result":{"continuous-data-rows":[{"arm":"Pharmaceutical  (Dexamethasone)","mean":84.66,"sd":17.5,"sample-size":8},{"arm":"Placebo","mean":86.42,"sd":12.89,"sample-size":11},{"arm":"Usual Care\/No treatment","mean":81.98,"sd":23.38,"sample-size":8}],"risk-of-bias":[{"domain":"Bias due to deviations from intended interventions","judgement":"HIGH_RISK","support-for-judgement":"<p>No information about deviations due to trial ending early<\/p>"},{"domain":"Bias due to missing outcome data","judgement":"HIGH_RISK","support-for-judgement":"<p>Trial ended early, missing outcome data.&nbsp;<\/p>"},{"domain":"Bias in measurement of the outcome","judgement":"HIGH_RISK","support-for-judgement":"<p>Trial ended early, limited information about how outcomes were collected and the outcome is subjective<\/p>"},{"domain":"Bias in selection of the reported result","judgement":"UNCLEAR_RISK","support-for-judgement":"<p>No protocol published.&nbsp;<\/p>"},{"domain":"Overall bias","judgement":"HIGH_RISK","support-for-judgement":"<p>No protocol published.&nbsp;<\/p>"}]}},{"outcome":"Sport participation  (short term)","arm-level-result":{"continuous-data-rows":[{"arm":"Pharmaceutical  (Dexamethasone)","mean":38.1,"sd":9.48,"sample-size":7},{"arm":"Placebo","mean":30.2,"sd":6.8,"sample-size":9},{"arm":"Usual Care\/No treatment","mean":37.25,"sd":3.86,"sample-size":4}],"risk-of-bias":[{"domain":"Bias due to deviations from intended interventions","judgement":"HIGH_RISK","support-for-judgement":"<p>No information about deviations due to trial ending early<\/p>"},{"domain":"Bias due to missing outcome data","judgement":"HIGH_RISK","support-for-judgement":"<p>Trial ended early, missing outcome data.&nbsp;<\/p>"},{"domain":"Bias in measurement of the outcome","judgement":"HIGH_RISK","support-for-judgement":"<p>Trial ended early, limited information about how outcomes were collected and the outcome is subjective<\/p>"},{"domain":"Bias in selection of the reported result","judgement":"UNCLEAR_RISK","support-for-judgement":"<p>No protocol published.&nbsp;<\/p>"},{"domain":"Overall bias","judgement":"HIGH_RISK","support-for-judgement":"<p>No other bias identified<\/p>"}]}}],"risk-of-bias":[{"domain":"Bias arising from the randomization process","judgement":"UNCLEAR_RISK","support-for-judgement":"<p>No information about randomisation process.<\/p>"}]},{"name":"Sweeney 2023","year":"2023","data-source":"PUB","identifiers":[{"name":"CRS","value":"28746065"}],"references":[{"reference-type":"JOURNAL_ARTICLE","primary":true,"authors":"Sweeney EA, Little CC, Wilson JC, Potter MN, Seehusen CN, Howell DR","title":"Comparison of braces for treatment of Sever's disease (calcaneal apophysitis) in barefoot athletes: a randomized clinical trial","original-title":"","source":"Journal of Athletic Training","publication-date":"2023","volume":"58","issue":"5","pages":"437-44","edition":"","editors":"","publisher":"","city":"","medium":"","identifiers":[{"name":"CRS","value":"28746067"}]},{"reference-type":"JOURNAL_ARTICLE","primary":false,"authors":"Sweeney E, Little C, Wilson J, Potter M, Seehusen C, Howell D","title":"Comparison of braces for treatment of Sever's disease in barefoot athletes","original-title":"","source":"Clinical Journal of Sport Medicine","publication-date":"2022","volume":"32","issue":"2","pages":"164","edition":"","editors":"","publisher":"","city":"","medium":"","identifiers":[{"name":"CRS","value":"28746066"},{"name":"DOI","value":"10.1097\/JSM.0000000000001016"}]}],"characteristics":[{"name":"Methods","value":"<p>Randomised controlled trial (parallel group)<\/p>"},{"name":"Participants","value":"<p><b>Country of study: <\/b>USA<\/p><p><b>Sample size<\/b>: 32<\/p><p><b>Sex:<\/b> 29 female, 3 male&nbsp;<\/p><p><b>Total group age (mean (sd))<\/b>: 10.4 (1.6) years<\/p><p><b>Apophysitis type:<\/b> Calcaneal&nbsp;<\/p><p><b>Inclusion criteria:<\/b> &nbsp;Aged 7 to 14 years who participated in a barefoot sport, diagnosed with calcaneal apophysitis<\/p><p><b>Exclusion criteria:<\/b> History of foot and ankle surgery or rheumatic disease<\/p><p>&nbsp;<\/p>"},{"name":"Interventions","value":"<p><b>Intervention A<\/b> (n=16): Straps&nbsp;<\/p><p><b>Intervention B<\/b> (n=16): Heel cushioning with specific information<\/p>"},{"name":"Outcomes","value":"<p><b>Critical:<\/b><\/p><p>Self-reported physical function (4 weeks)&nbsp;<\/p><p>Total adverse events (4 weeks)<\/p><p>&nbsp;<\/p><p><b>Important:<\/b><\/p><p>Self‐reported pain experienced during a predefined activity measured (4 weeks)<\/p>"},{"name":"Medium term outcome timepoint","value":"<p><b>Critical:<\/b><\/p><p>2. Self-reported physical function (3 months)&nbsp;<\/p><p>5. Total adverse events (3 months)<\/p><p>&nbsp;<\/p><p><b>Important:<\/b><\/p><p>1. Self‐reported pain experienced during a predefined activity measured (3 months)<\/p>"},{"name":"Long term outcome timepoint","value":""},{"name":"Notes","value":"<p><b>Source of funding:<\/b> This study was supported through the American Medical Society for Sports Medicine (AMSSM) Young Investigator’s research grant. Funding provided by the AMSSM Research Committee and AMSSM Foundation.<\/p>"}],"covariates":[],"arms":[{"name":"Brace with heel compression","description":"X-Brace","intervention":"Foot orthoses, bracing, taping or straps"},{"name":"Footwear or heel cushioning","description":"Cheetah heel cup","intervention":"Footwear or heel cushioning"}],"results":[{"outcome":"Adverse events","arm-level-result":{"dichotomous-data-rows":[{"arm":"Brace with heel compression","cases":1,"sample-size":22},{"arm":"Footwear or heel cushioning","cases":1,"sample-size":21}],"risk-of-bias":[{"domain":"Bias due to deviations from intended interventions","judgement":"LOW_RISK","support-for-judgement":"<p>Participants and carers were aware of group assignment, without deviations due to trial context, with appropriate analysis.&nbsp;<\/p>"},{"domain":"Bias due to missing outcome data","judgement":"UNCLEAR_RISK","support-for-judgement":"<p>Missing data from 11 participants, 16 participants in analysis, potential that missingness impacted outcomes.&nbsp;<\/p>"},{"domain":"Bias in measurement of the outcome","judgement":"LOW_RISK","support-for-judgement":"<p>Data self reported monthly.<\/p>"},{"domain":"Bias in selection of the reported result","judgement":"HIGH_RISK","support-for-judgement":"<p>Analysis used Mann-Whitney U test and Hedges g to determine the magnitude of the effect between groups and this was different to the analysis reported within the protocol.<\/p>"},{"domain":"Overall bias","judgement":"HIGH_RISK","support-for-judgement":"<p>No other bias identified.&nbsp;<\/p>"}]}},{"outcome":"Pain during activity  (medium term)","arm-level-result":{"continuous-data-rows":[{"arm":"Brace with heel compression","mean":3.6,"sd":2.6,"sample-size":22},{"arm":"Footwear or heel cushioning","mean":3.4,"sd":2.1,"sample-size":21}],"risk-of-bias":[{"domain":"Bias due to deviations from intended interventions","judgement":"UNCLEAR_RISK","support-for-judgement":"<p>Participants and carers were aware of group assignment, without deviations due to trial context<\/p>"},{"domain":"Bias due to missing outcome data","judgement":"UNCLEAR_RISK","support-for-judgement":"<p>Missing data from 11 participants, 16 participants in analysis, potential that missingness impacted outcomes.&nbsp;<\/p>"},{"domain":"Bias in measurement of the outcome","judgement":"LOW_RISK","support-for-judgement":"<p>Data self reported monthly&nbsp;<\/p>"},{"domain":"Bias in selection of the reported result","judgement":"HIGH_RISK","support-for-judgement":"<p>Analysis used Mann-Whitney U test and Hedges g to determine the magnitude of the effect between groups and this was different to the analysis reported within the protocol.<\/p>"},{"domain":"Overall bias","judgement":"HIGH_RISK","support-for-judgement":"<p>No other bias identified.&nbsp;<\/p>"}],"footnote":"* VAS where lower scores mean less pain, means and SD calculated from medians as per protocol after converting from figures using WebPlotDigitizer"}},{"outcome":"Pain during activity  (short term)","arm-level-result":{"continuous-data-rows":[{"arm":"Brace with heel compression","mean":5.5,"sd":2.3,"sample-size":22},{"arm":"Footwear or heel cushioning","mean":6.6,"sd":1.4,"sample-size":21}],"risk-of-bias":[{"domain":"Bias due to deviations from intended interventions","judgement":"UNCLEAR_RISK","support-for-judgement":"<p>Participants and carers were aware of group assignment, without deviations due to trial context<\/p>"},{"domain":"Bias due to missing outcome data","judgement":"UNCLEAR_RISK","support-for-judgement":"<p>Missing data from 11 participants, 16 participants in analysis, potential that missingness impacted outcomes.&nbsp;<\/p>"},{"domain":"Bias in measurement of the outcome","judgement":"LOW_RISK","support-for-judgement":"<p>Data self reported monthly.<\/p>"},{"domain":"Bias in selection of the reported result","judgement":"HIGH_RISK","support-for-judgement":"<p>Analysis used Mann-Whitney U test and Hedges g to determine the magnitude of the effect between groups and this was different to the analysis reported within the protocol.<\/p>"},{"domain":"Overall bias","judgement":"HIGH_RISK","support-for-judgement":"<p>No other bias identified.&nbsp;<\/p>"}],"footnote":"* VAS where lower scores mean less pain, means and SD calculated from medians as per protocol after converting from figures using WebPlotDigitizer"}},{"outcome":"Physical function  (medium term)","arm-level-result":{"continuous-data-rows":[{"arm":"Brace with heel compression","mean":87,"sd":17,"sample-size":22},{"arm":"Footwear or heel cushioning","mean":89,"sd":13,"sample-size":21}],"risk-of-bias":[{"domain":"Bias due to deviations from intended interventions","judgement":"UNCLEAR_RISK","support-for-judgement":"<p>Participants and carers were aware of group assignment, without deviations due to trial context<\/p>"},{"domain":"Bias due to missing outcome data","judgement":"UNCLEAR_RISK","support-for-judgement":"<p>Missing data from 11 participants, 16 participants in analysis, potential that missingness impacted outcomes.&nbsp;<\/p>"},{"domain":"Bias in measurement of the outcome","judgement":"LOW_RISK","support-for-judgement":"<p>Data self reported monthly.<\/p>"},{"domain":"Bias in selection of the reported result","judgement":"HIGH_RISK","support-for-judgement":"<p>Analysis used Mann-Whitney U test and Hedges g to determine the magnitude of the effect between groups and this was different to the analysis reported within the protocol.<\/p>"},{"domain":"Overall bias","judgement":"HIGH_RISK","support-for-judgement":"<p>No other bias identified.<\/p>"}],"footnote":"* School\/play domain subscore from Oxford Ankle and Foot Questionnaire where higher scores are better quality of life, means and SD calculated from medians as per protocol after converting from figures using WebPlotDigitizer"}},{"outcome":"Physical function  (short term)","arm-level-result":{"continuous-data-rows":[{"arm":"Brace with heel compression","mean":78,"sd":19,"sample-size":22},{"arm":"Footwear or heel cushioning","mean":76,"sd":16,"sample-size":21}],"risk-of-bias":[{"domain":"Bias due to deviations from intended interventions","judgement":"UNCLEAR_RISK","support-for-judgement":"<p>Participants and carers were aware of group assignment, without deviations due to trial context<\/p>"},{"domain":"Bias due to missing outcome data","judgement":"UNCLEAR_RISK","support-for-judgement":"<p>Missing data from 11 participants, 16 participants in analysis, potential that missingness impacted outcomes.&nbsp;<\/p>"},{"domain":"Bias in measurement of the outcome","judgement":"LOW_RISK","support-for-judgement":"<p>Data self reported monthly.<\/p>"},{"domain":"Bias in selection of the reported result","judgement":"HIGH_RISK","support-for-judgement":"<p>Analysis used Mann-Whitney U test and Hedges g to determine the magnitude of the effect between groups and this was different to the analysis reported within the protocol.<\/p>"},{"domain":"Overall bias","judgement":"HIGH_RISK","support-for-judgement":"<p>No other bias identified.&nbsp;<\/p>"}],"footnote":"* School\/play domain subscore from Oxford Ankle and Foot Questionnaire where higher scores are better quality of life, means and SD calculated from medians as per protocol after converting from figures using WebPlotDigitizer"}}],"risk-of-bias":[{"domain":"Bias arising from the randomization process","judgement":"LOW_RISK","support-for-judgement":"<p>Randomized participants into each group at enrollment using a 1:1 block randomization scheme (block size 4), concealed until assigned, with no group differences.&nbsp;<\/p>"}]},{"name":"Topol 2011","year":"2011","data-source":"PUB","identifiers":[{"name":"CRS","value":"28746068"}],"references":[{"reference-type":"JOURNAL_ARTICLE","primary":true,"authors":"Topol GA, Podesta LA, Reeves KD, Raya MF, Fullerton BD, Yeh HW","title":"Hyperosmolar dextrose injection for recalcitrant Osgood-Schlatter disease","original-title":"","source":"Pediatrics","publication-date":"2011","volume":"128","issue":"5","pages":"e1121-8","edition":"","editors":"","publisher":"","city":"","medium":"","identifiers":[{"name":"CRS","value":"28746069"},{"name":"DOI","value":"10.1542\/peds.2010-19310"}]}],"characteristics":[{"name":"Methods","value":"<p>Randomized controlled trial<\/p>"},{"name":"Participants","value":"<p><b>Country of study: <\/b>Argentina<\/p><p><b>Sample size<\/b>: 65 knees in 54 participants<\/p><p><b>Gender: <\/b>3 girls, 51 boys<\/p><p><b>Total group age (mean (sd))<\/b>: 13.3 (SD not reported)<\/p><p><b>Apophysitis type:<\/b> Traction apophysitis of the tibial tubercle<\/p><p><b>Inclusion criteria:<\/b> Girls age 9 to 15 and boys aged 10 to 17 in the area of Rosario, Argentina, were screened for anterior knee pain, but only if they were involved in a jumping or kicking sport on an organized team with a coach. Absence of either patellofemoral crepitus or patellar origin tenderness was required, as well as reproduction of the exact pain and localization of pain precisely to the tibial tuberosity during a single leg squat. Once confident of the diagnosis, patients were required to have attempted at least 2 months of formal and gently progressive hamstring stretching, quads strengthening, gradual sport reintroduction, and to have had pain with sport for at least 3 months.<\/p><p><b>Exclusion criteria:<\/b> Not reported<\/p><p>&nbsp;<\/p>"},{"name":"Interventions","value":"<p><b>Intervention A: <\/b>Pharmaceutical intervention (lidocaine 1% and 12.5% dextrose)&nbsp;<\/p><p><b>Intervention B: <\/b>Placebo pharmaceutical internvention (lidocaine 1%)&nbsp;<\/p><p><b>Intervention C: <\/b>Usual Care including: Physical therapist instructed stretching and exercise methods with supplementary video with single follow up session<\/p>"},{"name":"Outcomes","value":"<p>No short term outcomes<\/p>"},{"name":"Medium term outcome timepoint","value":"<p><b>Important:&nbsp;<\/b><\/p><p>Self‐reported pain experienced during a predefined activity at 3 months (Medium)<\/p>"},{"name":"Long term outcome timepoint","value":""},{"name":"Notes","value":"<p><b>Source of funding:<\/b> No funding declaration<\/p>"}],"covariates":[],"arms":[{"name":"Local anesthetic + Dextrose +  exercise (usual care)","description":"Local anesthetic + Dextrose +  exercise (usual care)","intervention":"Pharmaceutical"},{"name":"Placebo","description":"Local anesthetic + Saline + exercise (usual care)","intervention":"Placebo"},{"name":"Usual Care\/No treatment","description":"Exercise (Usual care)","intervention":"Usual care or no treatment"}],"results":[{"outcome":"Pain during activity  (long term)","arm-level-result":{"continuous-data-rows":[{"arm":"Local anesthetic + Dextrose +  exercise (usual care)","mean":0.2,"sd":0.7,"sample-size":21},{"arm":"Placebo","mean":1.2,"sd":1.5,"sample-size":13},{"arm":"Usual Care\/No treatment","mean":2.5,"sd":1.5,"sample-size":14}],"risk-of-bias":[{"domain":"Bias due to deviations from intended interventions","judgement":"UNCLEAR_RISK","support-for-judgement":"<p>Those in the usual care group were aware of not receiving either injection, people delivering this arm of the trial were also aware of assignment.&nbsp;<\/p>"},{"domain":"Bias due to missing outcome data","judgement":"LOW_RISK","support-for-judgement":"<p>All participant data included.<\/p>"},{"domain":"Bias in measurement of the outcome","judgement":"LOW_RISK","support-for-judgement":"<p>Outcome measurement described&nbsp;<\/p>"},{"domain":"Bias in selection of the reported result","judgement":"UNCLEAR_RISK","support-for-judgement":"<p>Protocol analysis plan not available.&nbsp;<\/p>"},{"domain":"Overall bias","judgement":"UNCLEAR_RISK","support-for-judgement":"<p>No other bias identified.<\/p>"}],"footnote":"Pain score = NPPS"}},{"outcome":"Pain during activity  (medium term)","arm-level-result":{"continuous-data-rows":[{"arm":"Local anesthetic + Dextrose +  exercise (usual care)","mean":0.7,"sd":1.2,"sample-size":21},{"arm":"Placebo","mean":1.8,"sd":1.4,"sample-size":22},{"arm":"Usual Care\/No treatment","mean":3.1,"sd":1.6,"sample-size":22}],"risk-of-bias":[{"domain":"Bias due to deviations from intended interventions","judgement":"UNCLEAR_RISK","support-for-judgement":"<p>Those in the usual care group were aware of not receiving either injection, people delivering this arm of the trial were also aware of assignment.&nbsp;<\/p>"},{"domain":"Bias due to missing outcome data","judgement":"LOW_RISK","support-for-judgement":"<p>All participant data included.<\/p>"},{"domain":"Bias in measurement of the outcome","judgement":"LOW_RISK","support-for-judgement":"<p>Outcome measurement described&nbsp;<\/p>"},{"domain":"Bias in selection of the reported result","judgement":"UNCLEAR_RISK","support-for-judgement":"<p>Protocol analysis plan not available.&nbsp;<\/p>"},{"domain":"Overall bias","judgement":"UNCLEAR_RISK","support-for-judgement":"<p>No other bias identified.<\/p>"}],"footnote":"Pain score = NPPS"}}],"risk-of-bias":[{"domain":"Bias arising from the randomization process","judgement":"LOW_RISK","support-for-judgement":"<p>Random numbers table was used for assignment to supervised usual care or to an injection solution group blinded to the subject, guardian, and the treating\/evaluating physician.<\/p>"}]},{"name":"Wiegerinck 2016","year":"2016","data-source":"PUB","identifiers":[{"name":"CRS","value":"28746070"}],"references":[{"reference-type":"JOURNAL_ARTICLE","primary":true,"authors":"Wiegerinck JI, Zwiers R, Sierevelt IN, Van Weert HC, Van Dijk CN, Struijs PA","title":"Treatment of calcaneal apophysitis: wait and see versus orthotic device versus physical therapy: a pragmatic therapeutic randomized clinical trial","original-title":"","source":"Journal of Pediatric Orthopedics","publication-date":"2016","volume":"36","issue":"2","pages":"152‐7","edition":"","editors":"","publisher":"","city":"","medium":"","identifiers":[{"name":"CRS","value":"28746071"}]}],"characteristics":[{"name":"Methods","value":"<p>Randomised controlled trial (parallel group)<\/p>"},{"name":"Participants","value":"<p><b>Country of study: <\/b>Netherlands<\/p><p><b>Sample size<\/b>: 98<\/p><p><b>Gender: <\/b>76 male<\/p><p><b>Total group age (mean (sd))<\/b>: 10.6 (1.6) years<\/p><p><b>Apophysitis type:<\/b> Calcaneal<\/p><p><b>Inclusion criteria:<\/b> Diagnosis of calcaneal apophysitis, based on clinical symptoms with: Positive squeeze test (pressure pain at posterolateral and\/or medial side of heel. No abnormalities on basic foot\/ankle radiography. Pain complaints for at least 4 wk before the start of treatment FPS-R should be at least 30 mm at time of inclusion Capable of performing prescribed exercises.<\/p><p><b>Exclusion criteria:<\/b> Age&lt; 8 &gt; 15 y Subject previously underwent one of the evaluated treatment modalities for current complaints Other injury to the affected foot or leg over the last year. Complaints based on other foot or ankle pathology<\/p><p>&nbsp;<\/p>"},{"name":"Interventions","value":"<p><b>Intervention A: <\/b>Exercise program from physical therapist (Group: Exercise)<\/p><p><b>Intervention B: <\/b>Heel lift - ViscoHeel (Group: Heel lifts)<\/p><p><b>Intervention C:<\/b> No treatment and were advised pragmatically to cease &nbsp;pain inducing activities<\/p>"},{"name":"Outcomes","value":"<p><b>Critical:<\/b><\/p><p>Self‐reported physical function (6 weeks)<\/p><p>&nbsp;<\/p><p><b>Important:<\/b><\/p><p>Participant‐reported treatment success (6 weeks)<\/p><p>Self‐reported pain experienced during a predefined activity (6 weeks)<\/p>"},{"name":"Medium term outcome timepoint","value":"<p><b>Critical:<\/b><\/p><p>2. Self‐reported physical function (3 months)<\/p><p><b>Important:<\/b><\/p><p>1. Participant‐reported treatment success (3 months)<\/p><p>2. Self‐reported pain experienced during a predefined activity (3 months)<\/p>"},{"name":"Long term outcome timepoint","value":""},{"name":"Notes","value":"<p>No funding disclosed<\/p>"}],"covariates":[],"arms":[{"name":"Exercise","description":"Eccentric calf strengthening","intervention":"Exercise"},{"name":"Heel lifts","description":"ViscoHeel (Bauerfeind)","intervention":"Heel lifts"},{"name":"Usual Care\/No treatment","description":"Wait and see","intervention":"Usual care or no treatment"}],"results":[{"outcome":"Adverse events","arm-level-result":{"dichotomous-data-rows":[{"arm":"Exercise","cases":0,"sample-size":33},{"arm":"Heel lifts","cases":0,"sample-size":33},{"arm":"Usual Care\/No treatment","cases":0,"sample-size":32}],"risk-of-bias":[{"domain":"Bias due to deviations from intended interventions","judgement":"UNCLEAR_RISK","support-for-judgement":"<p>Participants and carers aware of group allocation.<\/p>"},{"domain":"Bias due to missing outcome data","judgement":"LOW_RISK","support-for-judgement":"<p>Limited missing outcome data.&nbsp;<\/p>"},{"domain":"Bias in measurement of the outcome","judgement":"LOW_RISK","support-for-judgement":"<p>No bias identified in outcome measurement<\/p>"},{"domain":"Bias in selection of the reported result","judgement":"UNCLEAR_RISK","support-for-judgement":"<p>No identified pre-analysis plan<\/p>"},{"domain":"Overall bias","judgement":"UNCLEAR_RISK","support-for-judgement":"<p>No other bias identified<\/p>"}]}},{"outcome":"Pain during activity  (medium term)","arm-level-result":{"continuous-data-rows":[{"arm":"Exercise","mean":-3.8,"sd":3,"sample-size":33},{"arm":"Heel lifts","mean":-4.3,"sd":2.9,"sample-size":33},{"arm":"Usual Care\/No treatment","mean":-3.9,"sd":2.8,"sample-size":32}],"risk-of-bias":[{"domain":"Bias due to deviations from intended interventions","judgement":"UNCLEAR_RISK","support-for-judgement":"<p>Participants and carers aware of group allocation.<\/p>"},{"domain":"Bias due to missing outcome data","judgement":"LOW_RISK","support-for-judgement":"<p>Limited missing outcome data.&nbsp;<\/p>"},{"domain":"Bias in measurement of the outcome","judgement":"LOW_RISK","support-for-judgement":"<p>No bias identified in outcome measurement.<\/p>"},{"domain":"Bias in selection of the reported result","judgement":"UNCLEAR_RISK","support-for-judgement":"<p>No identified pre-analysis plan.<\/p>"},{"domain":"Overall bias","judgement":"UNCLEAR_RISK","support-for-judgement":"<p>No other bias identified.<\/p>"}]}},{"outcome":"Pain during activity  (short term)","arm-level-result":{"continuous-data-rows":[{"arm":"Exercise","mean":-3.2,"sd":2.5,"sample-size":33},{"arm":"Heel lifts","mean":-2.5,"sd":2.4,"sample-size":33},{"arm":"Usual Care\/No treatment","mean":-2,"sd":2.7,"sample-size":32}],"risk-of-bias":[{"domain":"Bias due to deviations from intended interventions","judgement":"UNCLEAR_RISK","support-for-judgement":"<p>Participants and carers aware of group allocation.<\/p>"},{"domain":"Bias due to missing outcome data","judgement":"LOW_RISK","support-for-judgement":"<p>Limited missing outcome data.&nbsp;<\/p>"},{"domain":"Bias in measurement of the outcome","judgement":"LOW_RISK","support-for-judgement":"<p>No bias identified in outcome measurement<\/p>"},{"domain":"Bias in selection of the reported result","judgement":"UNCLEAR_RISK","support-for-judgement":"<p>No identified pre-analysis plan<\/p>"},{"domain":"Overall bias","judgement":"UNCLEAR_RISK","support-for-judgement":"<p>No other bias identified.<\/p>"}],"footnote":"*Change from baseline to timepoint means and standard deviations used"}},{"outcome":"Treatment success  (medium term)","arm-level-result":{"continuous-data-rows":[{"arm":"Exercise","mean":77.5,"sd":12.02,"sample-size":33},{"arm":"Heel lifts","mean":75,"sd":16.83,"sample-size":33},{"arm":"Usual Care\/No treatment","mean":80,"sd":9.68,"sample-size":32}],"risk-of-bias":[{"domain":"Bias due to deviations from intended interventions","judgement":"UNCLEAR_RISK","support-for-judgement":"<p>Participants and carers aware of group allocation.<\/p>"},{"domain":"Bias due to missing outcome data","judgement":"LOW_RISK","support-for-judgement":"<p>Limited missing outcome data.&nbsp;<\/p>"},{"domain":"Bias in measurement of the outcome","judgement":"LOW_RISK","support-for-judgement":"<p>No bias identified in outcome measurement<\/p>"},{"domain":"Bias in selection of the reported result","judgement":"UNCLEAR_RISK","support-for-judgement":"<p>No identified pre-analysis plan<\/p>"},{"domain":"Overall bias","judgement":"UNCLEAR_RISK","support-for-judgement":"<p>No other bias identified.<\/p>"}],"footnote":"*Converted from medians and range"}},{"outcome":"Treatment success  (short term)","arm-level-result":{"continuous-data-rows":[{"arm":"Exercise","mean":66.25,"sd":18.04,"sample-size":33},{"arm":"Heel lifts","mean":72.5,"sd":16.8,"sample-size":33},{"arm":"Usual Care\/No treatment","mean":67.5,"sd":16.9,"sample-size":32}],"risk-of-bias":[{"domain":"Bias due to deviations from intended interventions","judgement":"UNCLEAR_RISK","support-for-judgement":"<p>Participants and carers aware of group allocation.<\/p>"},{"domain":"Bias due to missing outcome data","judgement":"LOW_RISK","support-for-judgement":"<p>Limited missing outcome data.&nbsp;<\/p>"},{"domain":"Bias in measurement of the outcome","judgement":"LOW_RISK","support-for-judgement":"<p>No bias identified in outcome measurement<\/p>"},{"domain":"Bias in selection of the reported result","judgement":"UNCLEAR_RISK","support-for-judgement":"<p>No identified pre-analysis plan<\/p>"},{"domain":"Overall bias","judgement":"UNCLEAR_RISK","support-for-judgement":"<p>No other bias identified.<\/p>"}],"footnote":"*Converted from medians and range"}}],"risk-of-bias":[{"domain":"Bias arising from the randomization process","judgement":"LOW_RISK","support-for-judgement":"<p>Randomisation described with minimial between group differences.&nbsp;<\/p>"}]}]}
