# Supplementary material for: Non‐surgical treatment for lower limb apophyseal injuries
Source: Cochrane Database Syst Rev. 2026 Jul 15;2026(7):CD015156. doi: 10.1002/14651858.CD015156.pub2 (PMC13370774; doi:10.1002/14651858.CD015156.pub2)
Supplement: Supplementary file 7 — Supplementary material 7 Data package [file CD015156-SUP-07-dataPackage.zip › CD015156-study-data/CD015156-excluded-study-data.json]

{"$schema":"https:\/\/assets.cochrane.org\/schema\/v1\/studies.schema.json","risk-of-bias-method":"RISK_OF_BIAS_2","review-level-concepts":{"characteristic-definitions":[{"name":"Reason for exclusion"}]},"studies":[{"name":"Blumenfeld 2023","year":"2023","data-source":"PUB","identifiers":[{"name":"CRS","value":"28746072"}],"references":[{"reference-type":"JOURNAL_ARTICLE","primary":false,"authors":"Blumenfeld MB, Straszek CLN, Holden S, Thorborg K, Rathleff MS","title":"Does an activity modification strategy for adolescents with patellofemoral pain and Osgood-Schlatter affect sedentary time? An ancillary analysis","original-title":"","source":"BMJ Open Sport and Exercise Medicine","publication-date":"2023","volume":"9","issue":"Supplement 1","pages":"A9-A10","edition":"","editors":"","publisher":"","city":"","medium":"","identifiers":[{"name":"CRS","value":"28746073"},{"name":"DOI","value":"https:\/\/dx.doi.org\/10.1136\/bmjsem-2023-sportskongres2023.26"}]}],"characteristics":[{"name":"Reason for exclusion","value":"<p>Ineligible study design - Secondary data analysis of trial including adolescents with Patellofemoral pain and\/or Osgood-Schlatter Disease<\/p>"}]},{"name":"Feyzioğlu 2018","year":"2018","data-source":"PUB","identifiers":[{"name":"CRS","value":"28746074"}],"references":[{"reference-type":"OTHER","primary":false,"authors":"Feyzioğlu Ö, Öztürk Ö, Muğrabi S","title":"The effects of custom-made insoles on foot pressure redistribution and spatio - temporal gait parameters in Sever disease","original-title":"","source":"ClinicalTrials.Gov","publication-date":"2018","volume":"","issue":"","pages":"","edition":"","editors":"","publisher":"","city":"","medium":"","identifiers":[{"name":"CRS","value":"28746075"},{"name":"ClinicalTrials.gov","value":"NCT03787316"}]}],"characteristics":[{"name":"Reason for exclusion","value":"<p>Ineligible study design - protocol for case series design<\/p>"}]},{"name":"Gaulrapp 2016","year":"2016","data-source":"PUB","identifiers":[{"name":"CRS","value":"28746076"}],"references":[{"reference-type":"JOURNAL_ARTICLE","primary":false,"authors":"Gaulrapp H","title":"Clinical examination, imaging and therapy of Osgood-Schlatter's disease","original-title":"","source":"Der Orthopade","publication-date":"2016","volume":"45","issue":"3","pages":"219-225","edition":"","editors":"","publisher":"","city":"","medium":"","identifiers":[{"name":"CRS","value":"28746077"},{"name":"DOI","value":"https:\/\/dx.doi.org\/10.1007\/s00132-016-3225-1"}]}],"characteristics":[{"name":"Reason for exclusion","value":"<p>Ineligible study design - case series design<\/p>"}]},{"name":"Gerulis 2004","year":"2004","data-source":"PUB","identifiers":[{"name":"CRS","value":"28746078"}],"references":[{"reference-type":"JOURNAL_ARTICLE","primary":false,"authors":"Gerulis V, Kalesinskas R, Pranckevicius S, Birgeris P","title":"Importance of conservative treatment and physical load restriction to the course of Osgood-Schlatter's disease","original-title":"","source":"Medicina (Kaunas, Lithuania)","publication-date":"2004","volume":"40","issue":"4","pages":"363-369","edition":"","editors":"","publisher":"","city":"","medium":"","identifiers":[{"name":"CRS","value":"28746079"},{"name":"DOI","value":""}]}],"characteristics":[{"name":"Reason for exclusion","value":"<p>Ineligible study design - cohort study with non-randomised interventions and unclear processes for allocating treatments<\/p>"}]},{"name":"Hadell 2015","year":"2015","data-source":"PUB","identifiers":[{"name":"CRS","value":"28746080"}],"references":[{"reference-type":"OTHER","primary":false,"authors":"Fadell, M","title":"Intra Articular injections with platelet rich plasma in patients with Juvenile Osteochondritis Dissecans of the knee","original-title":"","source":"ClinicalTrials.Gov","publication-date":"2015","volume":"","issue":"","pages":"","edition":"","editors":"","publisher":"https:\/\/classic.clinicaltrials.gov\/show\/NCT02397278","city":"","medium":"","identifiers":[{"name":"CRS","value":"28746081"},{"name":"ClinicalTrials.gov","value":"NCT02397278"}]}],"characteristics":[{"name":"Reason for exclusion","value":"<p>Ineligible participant population - &nbsp;due to not the condition of interest<\/p>"}]},{"name":"Holden 2021","year":"2021","data-source":"PUB","identifiers":[{"name":"CRS","value":"28746082"}],"references":[{"reference-type":"JOURNAL_ARTICLE","primary":false,"authors":"Holden S, Olesen, JL, Winiarski LM, Krommes K, Thorborg K, Hölmich P, et. al","title":"Is the prognosis of Osgood-Schlatter poorer than anticipated? A prospective cohort study with 24-Month follow-up","original-title":"","source":"Orthopaedic journal of sports medicine","publication-date":"2021","volume":"9 (8)","issue":"","pages":"9","edition":"","editors":"","publisher":"","city":"","medium":"","identifiers":[{"name":"CRS","value":"28746083"},{"name":"DOI","value":"10.1177\/23259671211022239"}]}],"characteristics":[{"name":"Reason for exclusion","value":"<p>Ineligible study design - cohort study<\/p>"}]},{"name":"Karaczun 2016","year":"2016","data-source":"PUB","identifiers":[{"name":"CRS","value":"28746084"}],"references":[{"reference-type":"OTHER","primary":false,"authors":"Karaczun M","title":"Comparison of methods for the treatment of Osgood-Schlatter disease","original-title":"","source":"UMIN-CTR Clinical Trial","publication-date":"2016","volume":"","issue":"","pages":"","edition":"","editors":"","publisher":"","city":"","medium":"","identifiers":[{"name":"CRS","value":"28746085"},{"name":" UMIN-CTR Clinical Trial","value":"UMIN000013899"}]}],"characteristics":[{"name":"Reason for exclusion","value":"<p>Unable to source data &nbsp;- abandoned trial registration<\/p>"}]},{"name":"Lucciani 2016","year":"2016","data-source":"SOUGHT","identifiers":[{"name":"CRS","value":"28746086"}],"references":[{"reference-type":"UNPUBLISHED","primary":true,"authors":"Lucciani JF","title":"Treatment of the Osgood Schlatter Disease by immobilization ( Ankle Cruro Resin ) versus sporting rest ( reference treatment ) : randomized controlled study","original-title":"","source":"https:\/\/clinicaltrials.gov\/study\/NCT02824172","publication-date":"2016","volume":"","issue":"","pages":"","edition":"","editors":"","publisher":"","city":"","medium":"","identifiers":[{"name":"CRS","value":"28746087"}]}],"characteristics":[{"name":"Reason for exclusion","value":"<p>Unable to source data - no response from authors for requests of data<\/p>"}]},{"name":"Molund 2018","year":"2018","data-source":"PUB","identifiers":[{"name":"CRS","value":"28746088"}],"references":[{"reference-type":"JOURNAL_ARTICLE","primary":false,"authors":"Molund M, Husebye EE, Hellesnes J, Nilsen F, Hvaal K","title":"Proximal medial gastrocnemius recession and stretching versus stretching as treatment of chronic plantar heel pain","original-title":"","source":"Foot & ankle International","publication-date":"2018","volume":"39","issue":"12","pages":"1423-1431","edition":"","editors":"","publisher":"","city":"","medium":"","identifiers":[{"name":"CRS","value":"28746089"},{"name":"DOI","value":"https:\/\/dx.doi.org\/10.1177\/1071100718794659"}]}],"characteristics":[{"name":"Reason for exclusion","value":"<p>Ineligible participant population - due to age and condition studied<\/p>"}]},{"name":"Perhamre 2011 (b)","year":"2011","data-source":"PUB","identifiers":[{"name":"CRS","value":"28746090"}],"references":[{"reference-type":"JOURNAL_ARTICLE","primary":false,"authors":"Perhamre S, Janson S, Norlin R, Klassbo M","title":"Sever's injury: treatment with insoles provides effective pain relief","original-title":"","source":"Scandinavian journal of medicine & science in sports","publication-date":"2011","volume":"21","issue":"6","pages":"819‐823","edition":"","editors":"","publisher":"","city":"","medium":"","identifiers":[{"name":"CRS","value":"28746091"},{"name":"DOI","value":"10.1111\/j.1600-0838.2010.01051.x"}]}],"characteristics":[{"name":"Reason for exclusion","value":"<p>Ineligible study design - cohort study&nbsp;<\/p>"}]},{"name":"Rathleff 2020","year":"2016","data-source":"PUB","identifiers":[{"name":"CRS","value":"28746092"}],"references":[{"reference-type":"JOURNAL_ARTICLE","primary":true,"authors":"Rathleff MS, Winiarski L, Krommes K, Graven-Nielsen T, Hölmich P, Olesen J, et.al","title":"Activity modification and knee strengthening for Osgood-Schlatter disease: a prospective cohort study","original-title":"","source":"Orthopaedic journal of sports medicine","publication-date":"2020","volume":"8","issue":"4","pages":"2325967120911106","edition":"","editors":"","publisher":"","city":"","medium":"","identifiers":[{"name":"CRS","value":"28746093"},{"name":"DOI","value":"https:\/\/doi.org\/10.1177\/23259671209111"}]}],"characteristics":[{"name":"Reason for exclusion","value":"<p>Ineligible study design - cohort study&nbsp;<\/p>"}]},{"name":"Rathleff 2023","year":"2023","data-source":"PUB","identifiers":[{"name":"CRS","value":"28746094"},{"name":"CTG","value":"NCT05791513"}],"references":[{"reference-type":"OTHER","primary":false,"authors":"Rathleff MS","title":"The effectiveness of using a clinical support tool in managing adolescents with non-traumatic knee pain","original-title":"","source":"ClinicalTrials.gov","publication-date":"2023","volume":"","issue":"","pages":"","edition":"","editors":"","publisher":"","city":"","medium":"","identifiers":[{"name":"CRS","value":"28746095"},{"name":"ClinicalTrials.gov","value":"NCT05791513"}]}],"characteristics":[{"name":"Reason for exclusion","value":"<p>Ineligible study design - prognostic study<\/p>"}]},{"name":"Selhorst 2023","year":"2023","data-source":"PUB","identifiers":[{"name":"CRS","value":"28746096"}],"references":[{"reference-type":"OTHER","primary":false,"authors":"Selhorst M","title":"Psychologically informed education intervention for adolescents with atraumatic lower-extremity injuries","original-title":"","source":"ClinicalTrials.gov","publication-date":"2023","volume":"","issue":"","pages":"","edition":"","editors":"","publisher":"https:\/\/classic.clinicaltrials.gov\/show\/NCT05701618","city":"","medium":"","identifiers":[{"name":"CRS","value":"28746097"},{"name":"ClinicalTrials.gov","value":"NCT05701618"}]}],"characteristics":[{"name":"Reason for exclusion","value":"<p>Ineligible participant population - recruitment focused on primary musculoskeletal pain&nbsp;<\/p>"}]},{"name":"Shields 2016","year":"2016","data-source":"PUB","identifiers":[{"name":"CRS","value":"28746098"}],"references":[{"reference-type":"JOURNAL_ARTICLE","primary":false,"authors":"Shields N","title":"Wait and see, heel raise and eccentric exercise may be equally effective treatments for children with calcaneal apophysitis","original-title":"","source":"Journal of Physiotherapy","publication-date":"2016","volume":"62","issue":"2","pages":"112-112","edition":"","editors":"","publisher":"","city":"","medium":"","identifiers":[{"name":"CRS","value":"28746099"},{"name":"DOI","value":"10.1016\/j.jphys.2015.12.004"}]}],"characteristics":[{"name":"Reason for exclusion","value":"<p>Ineligible study design - commentary<\/p>"}]},{"name":"Smith 1977","year":"1977","data-source":"PUB","identifiers":[{"name":"CRS","value":"28746100"}],"references":[{"reference-type":"JOURNAL_ARTICLE","primary":false,"authors":"Smith JB","title":"Knee problems in children","original-title":"","source":"Pediatric Clinics of North America","publication-date":"1977","volume":"24","issue":"4","pages":"841-855","edition":"","editors":"","publisher":"","city":"","medium":"","identifiers":[{"name":"CRS","value":"28746101"},{"name":"DOI","value":"http:\/\/dx.doi.org\/10.1016\/S0031-3955(16)33502-7"}]}],"characteristics":[{"name":"Reason for exclusion","value":"<p>Ineligible study design - commentary<\/p>"}]},{"name":"Universitair Medisch Centrum Groningen 2025","year":"2025","data-source":"SOUGHT","identifiers":[{"name":"CRS","value":"28746102"}],"references":[{"reference-type":"OTHER","primary":false,"authors":"Universitair Medisch Centrum Groningen","title":"The use of a patellar strap in children with Osgood-Schlatter disease: a pilot study of the short term effect on symptoms and sports participation","original-title":"","source":"https:\/\/onderzoekmetmensen.nl\/en\/trial\/42555","publication-date":"","volume":"","issue":"","pages":"","edition":"","editors":"","publisher":"","city":"","medium":"","identifiers":[{"name":"CRS","value":"28746103"}]}],"characteristics":[{"name":"Reason for exclusion","value":"<p>Unable to source data &nbsp;- abandoned trial<\/p>"}]},{"name":"University  of Delaware 2021","year":"2021","data-source":"PUB","identifiers":[{"name":"CRS","value":"28746104"},{"name":"CTG","value":"NCT04816188"}],"references":[{"reference-type":"OTHER","primary":false,"authors":"University of Delaware","title":"Heel pain in adolescents: a pilot study on the effectiveness of exercise therapy and activity modification","original-title":"","source":"ClinicalTrials.gov","publication-date":"2021","volume":"","issue":"","pages":"","edition":"","editors":"","publisher":"https:\/\/classic.clinicaltrials.gov\/show\/NCT04816188","city":"","medium":"","identifiers":[{"name":"CRS","value":"28746105"},{"name":"ClinicalTrials.gov","value":"NCT04816188"}]}],"characteristics":[{"name":"Reason for exclusion","value":"<p>Ineligible study design - registration of a cohort study<\/p>"}]},{"name":"Vermass 2018","year":"2018","data-source":"PUB","identifiers":[{"name":"CRS","value":"28746106"}],"references":[{"reference-type":"OTHER","primary":false,"authors":"Vermaas C","title":"Heel complaints in young athletes","original-title":"","source":"Overview of Medical Research in the Netherlands (OMON), formerly the Dutch Trial register","publication-date":"2018","volume":"","issue":"","pages":"","edition":"","editors":"","publisher":"","city":"","medium":"","identifiers":[{"name":"CRS","value":"28746107"},{"name":"NTR","value":"NTR7189"}]}],"characteristics":[{"name":"Reason for exclusion","value":"<p>Ineligible study design - prognostic study&nbsp;<\/p>"}]},{"name":"Wu 2022","year":"2022","data-source":"PUB","identifiers":[{"name":"CRS","value":"28746108"}],"references":[{"reference-type":"JOURNAL_ARTICLE","primary":false,"authors":"Wu Z, Tu X, Tu Z","title":"Hyperosmolar dextrose injection for Osgood-Schlatter disease: a double-blind, randomized controlled trial","original-title":"","source":"Archives of orthopaedic and trauma surgery","publication-date":"2022","volume":"142","issue":"9","pages":"2279-2285","edition":"","editors":"","publisher":"","city":"","medium":"","identifiers":[{"name":"CRS","value":"28746109"},{"name":"DOI","value":"https:\/\/dx.doi.org\/10.1007\/s00402-021-04223-1"}]}],"characteristics":[{"name":"Reason for exclusion","value":"<p>Ineligible participant population - condition inadequately described in adults over the age of likelihood of condition being present<\/p>"}]}]}
