# Supplementary material for: Non‐surgical treatment for lower limb apophyseal injuries
Source: Cochrane Database Syst Rev. 2026 Jul 15;2026(7):CD015156. doi: 10.1002/14651858.CD015156.pub2 (PMC13370774; doi:10.1002/14651858.CD015156.pub2)
Supplement: Supplementary file 7 — Supplementary material 7 Data package [file CD015156-SUP-07-dataPackage.zip › CD015156-analysis-data/CD015156-analysis-data.json]

{"$schema":"https:\/\/assets.cochrane.org\/schema\/v1\/analyses.schema.json","risk-of-bias-method":"RISK_OF_BIAS_2","analysis-groups":[{"number":1,"name":"Pharmaceutical interventions versus placebo for children with traction apophysitis of the tibial tubercle","analyses":[{"number":1,"name":"Overall pain in the short term","id":"analysis:464244618962735575","data-source":"AUTOMATIC","data-eligibility":"ARM_LEVEL_ONLY","synthesis-pico":{"control-intervention":{"name":"Placebo"},"experimental-intervention":{"name":"Pharmaceutical"},"outcome":{"name":"Overall pain  (short term)"}},"data-type":"CONTINUOUS","method":"IV","effect-measure":"MD","log-scale":false,"model":"FIXED","heterogeneity-ci-enabled":false,"subgroup-estimates-enabled":true,"overall-estimate-enabled":true,"subgroup-differences-enabled":true,"pi-enabled":false,"ci-method":"WALD","ci-level":0.95,"display-settings":{"sort-studies-by":{"type":"STUDY"},"graph-label-left":"Favours pharmaceutical","graph-label-right":"Favours placebo","scale":10,"show-risk-of-bias":true},"control-group":{"sample-size":12,"label":"Placebo"},"experimental-group":{"sample-size":11,"label":"Pharmaceutical"},"estimate":{"mean":-0.52,"ci-start":-1.2369756793076236,"ci-end":0.19697567930762372,"z-test":1.421500479549099,"p-value":0.15517131426247166},"heterogeneity":{"chi-squared":0,"df":0,"i-squared":0,"p-value":1},"data-rows":[{"study-name":"Reesman 2024","year":"2024","applicability":{"overall":true},"weight":1,"estimate":{"mean":-0.52,"ci-start":-1.2369756793076236,"ci-end":0.19697567930762372},"control-group":{"mean":1.85,"sd":1.07,"sample-size":12},"experimental-group":{"mean":1.33,"sd":0.65,"sample-size":11},"risk-of-bias":[{"domain":"Bias arising from the randomization process","judgement":"UNCLEAR_RISK","support-for-judgement":"<p>No information about randomisation process.<\/p>"},{"domain":"Bias due to deviations from intended interventions","judgement":"HIGH_RISK","support-for-judgement":"<p>No information about deviations due to trial ending early<\/p>"},{"domain":"Bias due to missing outcome data","judgement":"HIGH_RISK","support-for-judgement":"<p>Trial ended early, missing outcome data.&nbsp;<\/p>"},{"domain":"Bias in measurement of the outcome","judgement":"HIGH_RISK","support-for-judgement":"<p>Trial ended early, limited information about how outcomes were collected and the outcome is subjective<\/p>"},{"domain":"Bias in selection of the reported result","judgement":"UNCLEAR_RISK","support-for-judgement":"<p>No protocol published.&nbsp;<\/p>"},{"domain":"Overall bias","judgement":"HIGH_RISK","support-for-judgement":"<p>No other bias identifed<\/p>"}]}]},{"number":2,"name":"Physical function in the short term","id":"analysis:464243125081148510","data-source":"AUTOMATIC","data-eligibility":"ARM_LEVEL_ONLY","synthesis-pico":{"control-intervention":{"name":"Placebo"},"experimental-intervention":{"name":"Pharmaceutical"},"outcome":{"name":"Physical function  (short term)"}},"data-type":"CONTINUOUS","method":"IV","effect-measure":"MD","log-scale":false,"model":"FIXED","heterogeneity-ci-enabled":false,"subgroup-estimates-enabled":true,"overall-estimate-enabled":true,"subgroup-differences-enabled":true,"pi-enabled":false,"ci-method":"WALD","ci-level":0.95,"display-settings":{"sort-studies-by":{"type":"STUDY"},"graph-label-left":"Favours pharmaceutical","graph-label-right":"Favours placebo","scale":100,"show-risk-of-bias":true},"control-group":{"sample-size":11,"label":"Placebo"},"experimental-group":{"sample-size":8,"label":"Pharmaceutical"},"estimate":{"mean":-1.7600000000000051,"ci-start":-16.08061689376709,"ci-end":12.56061689376708,"z-test":0.2408790513970026,"p-value":0.8096488589285998},"heterogeneity":{"chi-squared":0,"df":0,"i-squared":0,"p-value":1},"data-rows":[{"study-name":"Reesman 2024","year":"2024","applicability":{"overall":true},"weight":1,"estimate":{"mean":-1.7600000000000051,"ci-start":-16.08061689376709,"ci-end":12.56061689376708},"control-group":{"mean":86.42,"sd":12.89,"sample-size":11},"experimental-group":{"mean":84.66,"sd":17.5,"sample-size":8},"risk-of-bias":[{"domain":"Bias arising from the randomization process","judgement":"UNCLEAR_RISK","support-for-judgement":"<p>No information about randomisation process.<\/p>"},{"domain":"Bias due to deviations from intended interventions","judgement":"HIGH_RISK","support-for-judgement":"<p>No information about deviations due to trial ending early<\/p>"},{"domain":"Bias due to missing outcome data","judgement":"HIGH_RISK","support-for-judgement":"<p>Trial ended early, missing outcome data.&nbsp;<\/p>"},{"domain":"Bias in measurement of the outcome","judgement":"HIGH_RISK","support-for-judgement":"<p>Trial ended early, limited information about how outcomes were collected and the outcome is subjective<\/p>"},{"domain":"Bias in selection of the reported result","judgement":"UNCLEAR_RISK","support-for-judgement":"<p>No protocol published.&nbsp;<\/p>"},{"domain":"Overall bias","judgement":"HIGH_RISK","support-for-judgement":"<p>No protocol published.&nbsp;<\/p>"}]}]},{"number":3,"name":"Participation in sport in the short term","id":"analysis:464243138070645858","data-source":"AUTOMATIC","data-eligibility":"ARM_LEVEL_ONLY","synthesis-pico":{"control-intervention":{"name":"Placebo"},"experimental-intervention":{"name":"Pharmaceutical"},"outcome":{"name":"Sport participation  (short term)"}},"data-type":"CONTINUOUS","method":"IV","effect-measure":"MD","log-scale":false,"model":"FIXED","heterogeneity-ci-enabled":false,"subgroup-estimates-enabled":true,"overall-estimate-enabled":true,"subgroup-differences-enabled":true,"pi-enabled":false,"ci-method":"WALD","ci-level":0.95,"display-settings":{"sort-studies-by":{"type":"STUDY"},"graph-label-left":"Favours pharmaceutical","graph-label-right":"Favours placebo","scale":100,"show-risk-of-bias":true},"control-group":{"sample-size":9,"label":"Placebo"},"experimental-group":{"sample-size":7,"label":"Pharmaceutical"},"estimate":{"mean":7.900000000000002,"ci-start":-0.40997140395444376,"ci-end":16.209971403954448,"z-test":1.8632694055358887,"p-value":0.062424372298771846},"heterogeneity":{"chi-squared":0,"df":0,"i-squared":0,"p-value":1},"data-rows":[{"study-name":"Reesman 2024","year":"2024","applicability":{"overall":true},"weight":1,"estimate":{"mean":7.900000000000002,"ci-start":-0.40997140395444376,"ci-end":16.209971403954448},"control-group":{"mean":30.2,"sd":6.8,"sample-size":9},"experimental-group":{"mean":38.1,"sd":9.48,"sample-size":7},"risk-of-bias":[{"domain":"Bias arising from the randomization process","judgement":"UNCLEAR_RISK","support-for-judgement":"<p>No information about randomisation process.<\/p>"},{"domain":"Bias due to deviations from intended interventions","judgement":"HIGH_RISK","support-for-judgement":"<p>No information about deviations due to trial ending early<\/p>"},{"domain":"Bias due to missing outcome data","judgement":"HIGH_RISK","support-for-judgement":"<p>Trial ended early, missing outcome data.&nbsp;<\/p>"},{"domain":"Bias in measurement of the outcome","judgement":"HIGH_RISK","support-for-judgement":"<p>Trial ended early, limited information about how outcomes were collected and the outcome is subjective<\/p>"},{"domain":"Bias in selection of the reported result","judgement":"UNCLEAR_RISK","support-for-judgement":"<p>No protocol published.&nbsp;<\/p>"},{"domain":"Overall bias","judgement":"HIGH_RISK","support-for-judgement":"<p>No other bias identified<\/p>"}]}]},{"number":4,"name":"Adverse events in the short term","id":"analysis:464244626918019549","data-source":"AUTOMATIC","data-eligibility":"ARM_LEVEL_ONLY","synthesis-pico":{"control-intervention":{"name":"Placebo"},"experimental-intervention":{"name":"Pharmaceutical"},"outcome":{"name":"Adverse events"}},"data-type":"DICHOTOMOUS","method":"IV","effect-measure":"LOG_RR","log-scale":true,"model":"RANDOM","heterogeneity-estimator":"REML","heterogeneity-ci-enabled":false,"subgroup-estimates-enabled":true,"overall-estimate-enabled":true,"subgroup-differences-enabled":true,"pi-enabled":false,"swap-event-and-non-event":false,"ci-method":"HKSJ","ci-level":0.95,"display-settings":{"sort-studies-by":{"type":"STUDY"},"graph-label-left":"Favours pharmaceutical","graph-label-right":"Favours placebo","scale":100,"show-risk-of-bias":true},"control-group":{"cases":10,"sample-size":36,"label":"Placebo"},"experimental-group":{"cases":14,"sample-size":38,"label":"Pharmaceutical"},"estimate":{"mean":0.27193371548364176,"ci-start":-0.13098980930357418,"ci-end":0.6748572402708577,"exp-mean":1.3125,"exp-ci-start":0.8772267138966315,"exp-ci-end":1.963752611167049,"t-test":0,"p-value":0.18590763506483246},"heterogeneity":{"chi-squared":0,"df":0,"i-squared":0,"p-value":1,"tau-squared":{"estimate":0}},"data-rows":[{"study-name":"Nakase 2020","year":"2020","applicability":{"overall":true},"control-group":{"cases":0,"sample-size":21},"experimental-group":{"cases":0,"sample-size":22},"risk-of-bias":[{"domain":"Bias arising from the randomization process","judgement":"UNCLEAR_RISK","support-for-judgement":"<p>Randomisation process was not described.&nbsp;<\/p>"},{"domain":"Bias due to deviations from intended interventions","judgement":"LOW_RISK","support-for-judgement":"<p>Participants and people delivering intervention were blinded. No differences between groups.<\/p>"},{"domain":"Bias due to missing outcome data","judgement":"LOW_RISK","support-for-judgement":"<p>Data available for nearly all participants.<\/p>"},{"domain":"Bias in measurement of the outcome","judgement":"UNCLEAR_RISK","support-for-judgement":"<p>It was unclear if the outcome assessors were aware of the intervention group.<\/p>"},{"domain":"Bias in selection of the reported result","judgement":"UNCLEAR_RISK","support-for-judgement":"<p>No information on pre-specified analysis plan.&nbsp;<\/p>"},{"domain":"Overall bias","judgement":"UNCLEAR_RISK","support-for-judgement":"<p>No other bias identified.&nbsp;<\/p>"}]},{"study-name":"Reesman 2024","year":"2024","applicability":{"overall":true},"weight":1.0000000000000002,"estimate":{"mean":0.27193371548364176,"ci-start":-0.13098980930357418,"ci-end":0.6748572402708577,"exp-mean":1.3125,"exp-ci-start":0.8772267138966315,"exp-ci-end":1.963752611167049},"control-group":{"cases":10,"sample-size":15},"experimental-group":{"cases":14,"sample-size":16},"risk-of-bias":[{"domain":"Bias arising from the randomization process","judgement":"UNCLEAR_RISK","support-for-judgement":"<p>No information about randomisation process.<\/p>"},{"domain":"Bias due to deviations from intended interventions","judgement":"HIGH_RISK","support-for-judgement":"<p>No information about deviations due to trial ending early<\/p>"},{"domain":"Bias due to missing outcome data","judgement":"HIGH_RISK","support-for-judgement":"<p>Trial ended early, missing outcome data.&nbsp;<\/p>"},{"domain":"Bias in measurement of the outcome","judgement":"UNCLEAR_RISK","support-for-judgement":"<p>Trial ended early, limited information about how outcomes were collected&nbsp;<\/p>"},{"domain":"Bias in selection of the reported result","judgement":"UNCLEAR_RISK","support-for-judgement":"<p>No protocol published.&nbsp;<\/p>"},{"domain":"Overall bias","judgement":"HIGH_RISK","support-for-judgement":"<p>No other bias identified<\/p>"}]}]},{"number":5,"name":"Pain during an activity in the medium term","id":"analysis:464244632017244642","data-source":"AUTOMATIC","data-eligibility":"ARM_LEVEL_ONLY","synthesis-pico":{"control-intervention":{"name":"Placebo"},"experimental-intervention":{"name":"Pharmaceutical"},"outcome":{"name":"Pain during activity  (medium term)"}},"data-type":"CONTINUOUS","method":"IV","effect-measure":"SMD","log-scale":false,"model":"RANDOM","heterogeneity-estimator":"REML","heterogeneity-ci-enabled":false,"subgroup-estimates-enabled":true,"overall-estimate-enabled":true,"subgroup-differences-enabled":true,"pi-enabled":false,"ci-method":"HKSJ","ci-level":0.95,"display-settings":{"sort-studies-by":{"type":"STUDY"},"graph-label-left":"Favours pharmaceutical","graph-label-right":"Favours placebo","scale":100,"show-risk-of-bias":true},"control-group":{"sample-size":43,"label":"Placebo"},"experimental-group":{"sample-size":43,"label":"Pharmaceutical"},"estimate":{"mean":-0.4709485038074067,"ci-start":-4.911578388534091,"ci-end":3.9696813809192775,"t-test":1.347549393917379,"p-value":0.17780335653249807},"heterogeneity":{"chi-squared":2.5048932860337767,"df":1,"i-squared":0.6007813963271104,"p-value":0.11349345856771531,"tau-squared":{"estimate":0.1468035328450229}},"data-rows":[{"study-name":"Nakase 2020","year":"2020","applicability":{"overall":true},"weight":0.5087353716550773,"estimate":{"mean":-0.12751670157643497,"ci-start":-0.7261300713221324,"ci-end":0.4710966681692624},"control-group":{"mean":16.8,"sd":19.8,"sample-size":21},"experimental-group":{"mean":14.3,"sd":18.7,"sample-size":22},"risk-of-bias":[{"domain":"Bias arising from the randomization process","judgement":"UNCLEAR_RISK","support-for-judgement":"<p>Randomisation process was not described.&nbsp;<\/p>"},{"domain":"Bias due to deviations from intended interventions","judgement":"LOW_RISK","support-for-judgement":"<p>Participants and people delivering intervention were blinded. No differences between groups.<\/p>"},{"domain":"Bias due to missing outcome data","judgement":"LOW_RISK","support-for-judgement":"<p>Data available for nearly all participants.<\/p>"},{"domain":"Bias in measurement of the outcome","judgement":"UNCLEAR_RISK","support-for-judgement":"<p>It was unclear if the method of measuring outcome was appropriate for the knee as only the VISA was described. It was unclear if the outcome assessors were aware of the intervention group.<\/p>"},{"domain":"Bias in selection of the reported result","judgement":"UNCLEAR_RISK","support-for-judgement":"<p>No information on pre-specified analysis plan.&nbsp;<\/p>"},{"domain":"Overall bias","judgement":"UNCLEAR_RISK","support-for-judgement":"<p>No other bias identified.&nbsp;<\/p>"}],"footnote":"Reverse scored to lower = less pain, Pain score = VISA"},{"study-name":"Topol 2011","year":"2011","applicability":{"overall":true},"weight":0.49126462834492257,"estimate":{"mean":-0.8265937008466618,"ci-start":-1.452002958078413,"ci-end":-0.2011844436149106},"control-group":{"mean":1.8,"sd":1.4,"sample-size":22},"experimental-group":{"mean":0.7,"sd":1.2,"sample-size":21},"risk-of-bias":[{"domain":"Bias arising from the randomization process","judgement":"LOW_RISK","support-for-judgement":"<p>Random numbers table was used for assignment to supervised usual care or to an injection solution group blinded to the subject, guardian, and the treating\/evaluating physician.<\/p>"},{"domain":"Bias due to deviations from intended interventions","judgement":"UNCLEAR_RISK","support-for-judgement":"<p>Those in the usual care group were aware of not receiving either injection, people delivering this arm of the trial were also aware of assignment.&nbsp;<\/p>"},{"domain":"Bias due to missing outcome data","judgement":"LOW_RISK","support-for-judgement":"<p>All participant data included.<\/p>"},{"domain":"Bias in measurement of the outcome","judgement":"LOW_RISK","support-for-judgement":"<p>Outcome measurement described&nbsp;<\/p>"},{"domain":"Bias in selection of the reported result","judgement":"UNCLEAR_RISK","support-for-judgement":"<p>Protocol analysis plan not available.&nbsp;<\/p>"},{"domain":"Overall bias","judgement":"UNCLEAR_RISK","support-for-judgement":"<p>No other bias identified.<\/p>"}],"footnote":"Pain score = NPPS"}]},{"number":6,"name":"Pain during an activity in the long term","id":"analysis:464807057656506695","data-source":"AUTOMATIC","data-eligibility":"ARM_LEVEL_ONLY","synthesis-pico":{"control-intervention":{"name":"Placebo"},"experimental-intervention":{"name":"Pharmaceutical"},"outcome":{"name":"Pain during activity  (long term)"}},"data-type":"CONTINUOUS","method":"IV","effect-measure":"MD","log-scale":false,"model":"FIXED","heterogeneity-ci-enabled":false,"subgroup-estimates-enabled":true,"overall-estimate-enabled":true,"subgroup-differences-enabled":true,"pi-enabled":false,"ci-method":"WALD","ci-level":0.95,"display-settings":{"sort-studies-by":{"type":"STUDY"},"graph-label-left":"Favours pharmaceutical","graph-label-right":"Favours placebo","scale":100,"show-risk-of-bias":true},"control-group":{"sample-size":13,"label":"Placebo"},"experimental-group":{"sample-size":21,"label":"Pharmaceutical"},"estimate":{"mean":-1,"ci-start":-1.8686206951034348,"ci-end":-0.13137930489656513,"z-test":2.2564094956391325,"p-value":0.024044997506014743},"heterogeneity":{"chi-squared":0,"df":0,"i-squared":0,"p-value":1},"data-rows":[{"study-name":"Topol 2011","year":"2011","applicability":{"overall":true},"weight":1,"estimate":{"mean":-1,"ci-start":-1.8686206951034348,"ci-end":-0.13137930489656513},"control-group":{"mean":1.2,"sd":1.5,"sample-size":13},"experimental-group":{"mean":0.2,"sd":0.7,"sample-size":21},"risk-of-bias":[{"domain":"Bias arising from the randomization process","judgement":"LOW_RISK","support-for-judgement":"<p>Random numbers table was used for assignment to supervised usual care or to an injection solution group blinded to the subject, guardian, and the treating\/evaluating physician.<\/p>"},{"domain":"Bias due to deviations from intended interventions","judgement":"UNCLEAR_RISK","support-for-judgement":"<p>Those in the usual care group were aware of not receiving either injection, people delivering this arm of the trial were also aware of assignment.&nbsp;<\/p>"},{"domain":"Bias due to missing outcome data","judgement":"LOW_RISK","support-for-judgement":"<p>All participant data included.<\/p>"},{"domain":"Bias in measurement of the outcome","judgement":"LOW_RISK","support-for-judgement":"<p>Outcome measurement described&nbsp;<\/p>"},{"domain":"Bias in selection of the reported result","judgement":"UNCLEAR_RISK","support-for-judgement":"<p>Protocol analysis plan not available.&nbsp;<\/p>"},{"domain":"Overall bias","judgement":"UNCLEAR_RISK","support-for-judgement":"<p>No other bias identified.<\/p>"}],"footnote":"Pain score = NPPS"}]},{"number":7,"name":"Pain during an activity in the short term","id":"analysis:464244628766134751","data-source":"AUTOMATIC","data-eligibility":"ARM_LEVEL_ONLY","synthesis-pico":{"control-intervention":{"name":"Placebo"},"experimental-intervention":{"name":"Pharmaceutical"},"outcome":{"name":"Pain during activity  (short term)"}},"data-type":"CONTINUOUS","method":"IV","effect-measure":"MD","log-scale":false,"model":"FIXED","heterogeneity-ci-enabled":false,"subgroup-estimates-enabled":true,"overall-estimate-enabled":true,"subgroup-differences-enabled":true,"pi-enabled":false,"ci-method":"WALD","ci-level":0.95,"display-settings":{"sort-studies-by":{"type":"STUDY"},"graph-label-left":"Favours pharmaceutical","graph-label-right":"Favours placebo","scale":100,"show-risk-of-bias":true},"control-group":{"sample-size":21,"label":"Placebo"},"experimental-group":{"sample-size":22,"label":"Pharmaceutical"},"estimate":{"mean":-4.299999999999997,"ci-start":-17.06009336446025,"ci-end":8.460093364460255,"z-test":0.6604845977848159,"p-value":0.5089429034777777},"heterogeneity":{"chi-squared":0,"df":0,"i-squared":0,"p-value":1},"data-rows":[{"study-name":"Nakase 2020","year":"2020","applicability":{"overall":true},"weight":1,"estimate":{"mean":-4.299999999999997,"ci-start":-17.06009336446025,"ci-end":8.460093364460255},"control-group":{"mean":27.4,"sd":22.2,"sample-size":21},"experimental-group":{"mean":23.1,"sd":20.4,"sample-size":22},"risk-of-bias":[{"domain":"Bias arising from the randomization process","judgement":"UNCLEAR_RISK","support-for-judgement":"<p>Randomisation process was not described.&nbsp;<\/p>"},{"domain":"Bias due to deviations from intended interventions","judgement":"LOW_RISK","support-for-judgement":"<p>Participants and people delivering intervention were blinded. No differences between groups.<\/p>"},{"domain":"Bias due to missing outcome data","judgement":"LOW_RISK","support-for-judgement":"<p>Data available for nearly all participants.<\/p>"},{"domain":"Bias in measurement of the outcome","judgement":"UNCLEAR_RISK","support-for-judgement":"<p>It was unclear if the method of measuring outcome was appropriate for the knee as only the VISA was described. It was unclear if the outcome assessors were aware of the intervention group.<\/p>"},{"domain":"Bias in selection of the reported result","judgement":"UNCLEAR_RISK","support-for-judgement":"<p>No information on pre-specified analysis plan.&nbsp;<\/p>"},{"domain":"Overall bias","judgement":"UNCLEAR_RISK","support-for-judgement":"<p>No other bias identified.&nbsp;<\/p>"}],"footnote":"Reverse scored to lower = less pain, Pain score = VISA"}]}]},{"number":2,"name":"Pharmaceutical interventions versus usual care for children with traction apophysitis of the tibial tubercle","analyses":[{"number":1,"name":"Overall pain in the short term","id":"analysis:464243244123622546","data-source":"AUTOMATIC","data-eligibility":"ARM_LEVEL_ONLY","synthesis-pico":{"control-intervention":{"name":"Usual care or no treatment"},"experimental-intervention":{"name":"Pharmaceutical"},"outcome":{"name":"Overall pain  (short term)"}},"data-type":"CONTINUOUS","method":"IV","effect-measure":"MD","log-scale":false,"model":"FIXED","heterogeneity-ci-enabled":false,"subgroup-estimates-enabled":true,"overall-estimate-enabled":true,"subgroup-differences-enabled":true,"pi-enabled":false,"ci-method":"WALD","ci-level":0.95,"display-settings":{"sort-studies-by":{"type":"STUDY"},"graph-label-left":"Favours pharmaceutical","graph-label-right":"Favours usual care","scale":10,"show-risk-of-bias":true},"control-group":{"sample-size":10,"label":"Usual care or no treatment"},"experimental-group":{"sample-size":11,"label":"Pharmaceutical"},"estimate":{"mean":-0.7999999999999998,"ci-start":-1.726316989233791,"ci-end":0.1263169892337913,"z-test":1.692693976096671,"p-value":0.09051373248820122},"heterogeneity":{"chi-squared":0,"df":0,"i-squared":0,"p-value":1},"data-rows":[{"study-name":"Reesman 2024","year":"2024","applicability":{"overall":true},"weight":1,"estimate":{"mean":-0.7999999999999998,"ci-start":-1.726316989233791,"ci-end":0.12631698923379142},"control-group":{"mean":2.13,"sd":1.36,"sample-size":10},"experimental-group":{"mean":1.33,"sd":0.65,"sample-size":11},"risk-of-bias":[{"domain":"Bias arising from the randomization process","judgement":"UNCLEAR_RISK","support-for-judgement":"<p>No information about randomisation process.<\/p>"},{"domain":"Bias due to deviations from intended interventions","judgement":"HIGH_RISK","support-for-judgement":"<p>No information about deviations due to trial ending early<\/p>"},{"domain":"Bias due to missing outcome data","judgement":"HIGH_RISK","support-for-judgement":"<p>Trial ended early, missing outcome data.&nbsp;<\/p>"},{"domain":"Bias in measurement of the outcome","judgement":"HIGH_RISK","support-for-judgement":"<p>Trial ended early, limited information about how outcomes were collected and the outcome is subjective<\/p>"},{"domain":"Bias in selection of the reported result","judgement":"UNCLEAR_RISK","support-for-judgement":"<p>No protocol published.&nbsp;<\/p>"},{"domain":"Overall bias","judgement":"HIGH_RISK","support-for-judgement":"<p>No other bias identifed<\/p>"}]}]},{"number":2,"name":"Physical function in the short term","id":"analysis:464243249435970710","data-source":"AUTOMATIC","data-eligibility":"ARM_LEVEL_ONLY","synthesis-pico":{"control-intervention":{"name":"Usual care or no treatment"},"experimental-intervention":{"name":"Pharmaceutical"},"outcome":{"name":"Physical function  (short term)"}},"data-type":"CONTINUOUS","method":"IV","effect-measure":"MD","log-scale":false,"model":"FIXED","heterogeneity-ci-enabled":false,"subgroup-estimates-enabled":true,"overall-estimate-enabled":true,"subgroup-differences-enabled":true,"pi-enabled":false,"ci-method":"WALD","ci-level":0.95,"display-settings":{"sort-studies-by":{"type":"STUDY"},"graph-label-left":"Favours pharmaceutical","graph-label-right":"Favours usual care","scale":100,"show-risk-of-bias":true},"control-group":{"sample-size":8,"label":"Usual care or no treatment"},"experimental-group":{"sample-size":8,"label":"Pharmaceutical"},"estimate":{"mean":2.6799999999999926,"ci-start":-17.556976944519818,"ci-end":22.916976944519803,"z-test":0.2595596908059811,"p-value":0.7952034331588005},"heterogeneity":{"chi-squared":0,"df":0,"i-squared":0,"p-value":1},"data-rows":[{"study-name":"Reesman 2024","year":"2024","applicability":{"overall":true},"weight":1.0000000000000002,"estimate":{"mean":2.6799999999999926,"ci-start":-17.556976944519814,"ci-end":22.9169769445198},"control-group":{"mean":81.98,"sd":23.38,"sample-size":8},"experimental-group":{"mean":84.66,"sd":17.5,"sample-size":8},"risk-of-bias":[{"domain":"Bias arising from the randomization process","judgement":"UNCLEAR_RISK","support-for-judgement":"<p>No information about randomisation process.<\/p>"},{"domain":"Bias due to deviations from intended interventions","judgement":"HIGH_RISK","support-for-judgement":"<p>No information about deviations due to trial ending early<\/p>"},{"domain":"Bias due to missing outcome data","judgement":"HIGH_RISK","support-for-judgement":"<p>Trial ended early, missing outcome data.&nbsp;<\/p>"},{"domain":"Bias in measurement of the outcome","judgement":"HIGH_RISK","support-for-judgement":"<p>Trial ended early, limited information about how outcomes were collected and the outcome is subjective<\/p>"},{"domain":"Bias in selection of the reported result","judgement":"UNCLEAR_RISK","support-for-judgement":"<p>No protocol published.&nbsp;<\/p>"},{"domain":"Overall bias","judgement":"HIGH_RISK","support-for-judgement":"<p>No protocol published.&nbsp;<\/p>"}]}]},{"number":3,"name":"Participation in sport in the short term","id":"analysis:464243252101450904","data-source":"AUTOMATIC","data-eligibility":"ARM_LEVEL_ONLY","synthesis-pico":{"control-intervention":{"name":"Usual care or no treatment"},"experimental-intervention":{"name":"Pharmaceutical"},"outcome":{"name":"Sport participation  (short term)"}},"data-type":"CONTINUOUS","method":"IV","effect-measure":"MD","log-scale":false,"model":"FIXED","heterogeneity-ci-enabled":false,"subgroup-estimates-enabled":true,"overall-estimate-enabled":true,"subgroup-differences-enabled":true,"pi-enabled":false,"ci-method":"WALD","ci-level":0.95,"display-settings":{"sort-studies-by":{"type":"STUDY"},"graph-label-left":"Favours pharmaceutical","graph-label-right":"Favours usual care","scale":56,"show-risk-of-bias":true},"control-group":{"sample-size":4,"label":"Usual care or no treatment"},"experimental-group":{"sample-size":7,"label":"Pharmaceutical"},"estimate":{"mean":0.8500000000000014,"ci-start":-7.126723195180676,"ci-end":8.82672319518068,"z-test":0.20885385465871284,"p-value":0.8345623284560904},"heterogeneity":{"chi-squared":0,"df":0,"i-squared":0,"p-value":1},"data-rows":[{"study-name":"Reesman 2024","year":"2024","applicability":{"overall":true},"weight":1,"estimate":{"mean":0.8500000000000014,"ci-start":-7.126723195180676,"ci-end":8.82672319518068},"control-group":{"mean":37.25,"sd":3.86,"sample-size":4},"experimental-group":{"mean":38.1,"sd":9.48,"sample-size":7},"risk-of-bias":[{"domain":"Bias arising from the randomization process","judgement":"UNCLEAR_RISK","support-for-judgement":"<p>No information about randomisation process.<\/p>"},{"domain":"Bias due to deviations from intended interventions","judgement":"HIGH_RISK","support-for-judgement":"<p>No information about deviations due to trial ending early<\/p>"},{"domain":"Bias due to missing outcome data","judgement":"HIGH_RISK","support-for-judgement":"<p>Trial ended early, missing outcome data.&nbsp;<\/p>"},{"domain":"Bias in measurement of the outcome","judgement":"HIGH_RISK","support-for-judgement":"<p>Trial ended early, limited information about how outcomes were collected and the outcome is subjective<\/p>"},{"domain":"Bias in selection of the reported result","judgement":"UNCLEAR_RISK","support-for-judgement":"<p>No protocol published.&nbsp;<\/p>"},{"domain":"Overall bias","judgement":"HIGH_RISK","support-for-judgement":"<p>No other bias identified<\/p>"}]}]},{"number":4,"name":"Adverse events in the short term","id":"analysis:458536360943247486","data-source":"AUTOMATIC","data-eligibility":"ARM_LEVEL_ONLY","synthesis-pico":{"control-intervention":{"name":"Usual care or no treatment"},"experimental-intervention":{"name":"Pharmaceutical"},"outcome":{"name":"Adverse events"}},"data-type":"DICHOTOMOUS","method":"IV","effect-measure":"LOG_RR","log-scale":true,"model":"FIXED","heterogeneity-ci-enabled":false,"subgroup-estimates-enabled":true,"overall-estimate-enabled":true,"subgroup-differences-enabled":true,"pi-enabled":false,"swap-event-and-non-event":false,"ci-method":"WALD","ci-level":0.95,"display-settings":{"sort-studies-by":{"type":"STUDY"},"graph-label-left":"Favours pharmaceutical","graph-label-right":"Favours usual care","scale":100,"show-risk-of-bias":true},"control-group":{"cases":9,"sample-size":14,"label":"Usual care or no treatment"},"experimental-group":{"cases":14,"sample-size":16,"label":"Pharmaceutical"},"estimate":{"mean":0.30830135965451666,"ci-start":-0.12383008049016896,"ci-end":0.7404327997992023,"exp-mean":1.3611111111111112,"exp-ci-start":0.8835299571057846,"exp-ci-end":2.09684283129328,"z-test":1.3983235311581714,"p-value":0.16201593470147835},"heterogeneity":{"chi-squared":0,"df":0,"i-squared":0,"p-value":1},"data-rows":[{"study-name":"Reesman 2024","year":"2024","applicability":{"overall":true},"weight":1,"estimate":{"mean":0.30830135965451666,"ci-start":-0.12383008049016896,"ci-end":0.7404327997992022,"exp-mean":1.3611111111111112,"exp-ci-start":0.8835299571057846,"exp-ci-end":2.0968428312932796},"control-group":{"cases":9,"sample-size":14},"experimental-group":{"cases":14,"sample-size":16},"risk-of-bias":[{"domain":"Bias arising from the randomization process","judgement":"UNCLEAR_RISK","support-for-judgement":"<p>No information about randomisation process.<\/p>"},{"domain":"Bias due to deviations from intended interventions","judgement":"HIGH_RISK","support-for-judgement":"<p>No information about deviations due to trial ending early<\/p>"},{"domain":"Bias due to missing outcome data","judgement":"HIGH_RISK","support-for-judgement":"<p>Trial ended early, missing outcome data.&nbsp;<\/p>"},{"domain":"Bias in measurement of the outcome","judgement":"UNCLEAR_RISK","support-for-judgement":"<p>Trial ended early, limited information about how outcomes were collected&nbsp;<\/p>"},{"domain":"Bias in selection of the reported result","judgement":"UNCLEAR_RISK","support-for-judgement":"<p>No protocol published.&nbsp;<\/p>"},{"domain":"Overall bias","judgement":"HIGH_RISK","support-for-judgement":"<p>No other bias identified<\/p>"}]}]},{"number":5,"name":"Pain during an activity in the medium term","id":"analysis:458319151228066218","data-source":"AUTOMATIC","data-eligibility":"ARM_LEVEL_ONLY","synthesis-pico":{"control-intervention":{"name":"Usual care or no treatment"},"experimental-intervention":{"name":"Pharmaceutical"},"outcome":{"name":"Pain during activity  (medium term)"}},"data-type":"CONTINUOUS","method":"IV","effect-measure":"MD","log-scale":false,"model":"FIXED","heterogeneity-ci-enabled":false,"subgroup-estimates-enabled":true,"overall-estimate-enabled":true,"subgroup-differences-enabled":true,"pi-enabled":false,"ci-method":"WALD","ci-level":0.95,"display-settings":{"sort-studies-by":{"type":"STUDY"},"graph-label-left":"Favours pharmaceutical","graph-label-right":"Favours usual care","scale":7,"show-risk-of-bias":true},"control-group":{"sample-size":22,"label":"Usual care or no treatment"},"experimental-group":{"sample-size":21,"label":"Pharmaceutical"},"estimate":{"mean":-2.4000000000000004,"ci-start":-3.2428644235287467,"ci-end":-1.557135576471254,"z-test":5.580866188660176,"p-value":2.3932371633418178E-8},"heterogeneity":{"chi-squared":0,"df":0,"i-squared":0,"p-value":1},"data-rows":[{"study-name":"Topol 2011","year":"2011","applicability":{"overall":true},"weight":1,"estimate":{"mean":-2.4000000000000004,"ci-start":-3.242864423528747,"ci-end":-1.5571355764712538},"control-group":{"mean":3.1,"sd":1.6,"sample-size":22},"experimental-group":{"mean":0.7,"sd":1.2,"sample-size":21},"risk-of-bias":[{"domain":"Bias arising from the randomization process","judgement":"LOW_RISK","support-for-judgement":"<p>Random numbers table was used for assignment to supervised usual care or to an injection solution group blinded to the subject, guardian, and the treating\/evaluating physician.<\/p>"},{"domain":"Bias due to deviations from intended interventions","judgement":"UNCLEAR_RISK","support-for-judgement":"<p>Those in the usual care group were aware of not receiving either injection, people delivering this arm of the trial were also aware of assignment.&nbsp;<\/p>"},{"domain":"Bias due to missing outcome data","judgement":"LOW_RISK","support-for-judgement":"<p>All participant data included.<\/p>"},{"domain":"Bias in measurement of the outcome","judgement":"LOW_RISK","support-for-judgement":"<p>Outcome measurement described&nbsp;<\/p>"},{"domain":"Bias in selection of the reported result","judgement":"UNCLEAR_RISK","support-for-judgement":"<p>Protocol analysis plan not available.&nbsp;<\/p>"},{"domain":"Overall bias","judgement":"UNCLEAR_RISK","support-for-judgement":"<p>No other bias identified.<\/p>"}],"footnote":"Pain score = NPPS"}]},{"number":6,"name":"Pain during an activity in the long term","id":"analysis:464807420816124456","data-source":"AUTOMATIC","data-eligibility":"ARM_LEVEL_ONLY","synthesis-pico":{"control-intervention":{"name":"Usual care or no treatment"},"experimental-intervention":{"name":"Pharmaceutical"},"outcome":{"name":"Pain during activity  (long term)"}},"data-type":"CONTINUOUS","method":"IV","effect-measure":"MD","log-scale":false,"model":"FIXED","heterogeneity-ci-enabled":false,"subgroup-estimates-enabled":true,"overall-estimate-enabled":true,"subgroup-differences-enabled":true,"pi-enabled":false,"ci-method":"WALD","ci-level":0.95,"display-settings":{"sort-studies-by":{"type":"STUDY"},"graph-label-left":"Favours pharmaceutical","graph-label-right":"Favours usual care or no treatment","scale":100,"show-risk-of-bias":true},"control-group":{"sample-size":14,"label":"Usual care or no treatment"},"experimental-group":{"sample-size":21,"label":"Pharmaceutical"},"estimate":{"mean":-2.3,"ci-start":-3.140839669389015,"ci-end":-1.4591603306109846,"z-test":5.3612089540420245,"p-value":8.266682787486984E-8},"heterogeneity":{"chi-squared":0,"df":0,"i-squared":0,"p-value":1},"data-rows":[{"study-name":"Topol 2011","year":"2011","applicability":{"overall":true},"weight":1,"estimate":{"mean":-2.3,"ci-start":-3.140839669389015,"ci-end":-1.4591603306109846},"control-group":{"mean":2.5,"sd":1.5,"sample-size":14},"experimental-group":{"mean":0.2,"sd":0.7,"sample-size":21},"risk-of-bias":[{"domain":"Bias arising from the randomization process","judgement":"LOW_RISK","support-for-judgement":"<p>Random numbers table was used for assignment to supervised usual care or to an injection solution group blinded to the subject, guardian, and the treating\/evaluating physician.<\/p>"},{"domain":"Bias due to deviations from intended interventions","judgement":"UNCLEAR_RISK","support-for-judgement":"<p>Those in the usual care group were aware of not receiving either injection, people delivering this arm of the trial were also aware of assignment.&nbsp;<\/p>"},{"domain":"Bias due to missing outcome data","judgement":"LOW_RISK","support-for-judgement":"<p>All participant data included.<\/p>"},{"domain":"Bias in measurement of the outcome","judgement":"LOW_RISK","support-for-judgement":"<p>Outcome measurement described&nbsp;<\/p>"},{"domain":"Bias in selection of the reported result","judgement":"UNCLEAR_RISK","support-for-judgement":"<p>Protocol analysis plan not available.&nbsp;<\/p>"},{"domain":"Overall bias","judgement":"UNCLEAR_RISK","support-for-judgement":"<p>No other bias identified.<\/p>"}],"footnote":"Pain score = NPPS"}]}]},{"number":3,"name":"Taping versus placebo for children with calcaneal apophysitis","analyses":[{"number":1,"name":"Overall pain in the short term","id":"analysis:464243389700312367","data-source":"AUTOMATIC","data-eligibility":"ARM_LEVEL_ONLY","synthesis-pico":{"control-intervention":{"name":"Placebo"},"experimental-intervention":{"name":"Foot orthoses, bracing, taping or straps"},"outcome":{"name":"Overall pain  (short term)"}},"data-type":"CONTINUOUS","method":"IV","effect-measure":"MD","log-scale":false,"model":"FIXED","heterogeneity-ci-enabled":false,"subgroup-estimates-enabled":true,"overall-estimate-enabled":true,"subgroup-differences-enabled":true,"pi-enabled":false,"ci-method":"WALD","ci-level":0.95,"display-settings":{"sort-studies-by":{"type":"STUDY"},"graph-label-left":"Favours taping","graph-label-right":"Favours placebo","scale":10,"show-risk-of-bias":true},"control-group":{"sample-size":11,"label":"Placebo"},"experimental-group":{"sample-size":11,"label":"Foot orthoses, bracing, taping or straps"},"estimate":{"mean":0.09999999999999964,"ci-start":-1.250165479555725,"ci-end":1.4501654795557244,"z-test":0.14516472345189704,"p-value":0.8845808175081673},"heterogeneity":{"chi-squared":0,"df":0,"i-squared":0,"p-value":1},"data-rows":[{"study-name":"Kuyucu 2017","year":"2017","applicability":{"overall":true},"weight":1,"estimate":{"mean":0.09999999999999964,"ci-start":-1.250165479555725,"ci-end":1.4501654795557244},"control-group":{"mean":5.4,"sd":2.1,"sample-size":11},"experimental-group":{"mean":5.5,"sd":0.9,"sample-size":11},"risk-of-bias":[{"domain":"Bias arising from the randomization process","judgement":"UNCLEAR_RISK","support-for-judgement":"<p>No information about randomisation or baseline differences between groups.&nbsp;<\/p>"},{"domain":"Bias due to deviations from intended interventions","judgement":"HIGH_RISK","support-for-judgement":"<p>Unclear if participants knew about their group allocation, no information to understand the effect of assignment, important because of sex based differences in apophysis closure. No information about if there was a deviation from usual practice. The analysis relied on multiple unadjusted statistical tests (including within-group comparisons) without clearly estimating between-group effects<\/p>"},{"domain":"Bias due to missing outcome data","judgement":"LOW_RISK","support-for-judgement":"<p>Nearly all participant data were reported.&nbsp;<\/p>"},{"domain":"Bias in measurement of the outcome","judgement":"UNCLEAR_RISK","support-for-judgement":"<p>Limited information about the anchor for subjective VAS data.<\/p>"},{"domain":"Bias in selection of the reported result","judgement":"UNCLEAR_RISK","support-for-judgement":"<p>No pre-specified analysis plan identified.&nbsp;<\/p>"},{"domain":"Overall bias","judgement":"HIGH_RISK","support-for-judgement":"<p>No other bias identified<\/p>"}]}]},{"number":2,"name":"Overall pain in the medium term","id":"analysis:464243395344796977","data-source":"AUTOMATIC","data-eligibility":"ARM_LEVEL_ONLY","synthesis-pico":{"control-intervention":{"name":"Placebo"},"experimental-intervention":{"name":"Foot orthoses, bracing, taping or straps"},"outcome":{"name":"Overall pain  (medium term)"}},"data-type":"CONTINUOUS","method":"IV","effect-measure":"MD","log-scale":false,"model":"FIXED","heterogeneity-ci-enabled":false,"subgroup-estimates-enabled":true,"overall-estimate-enabled":true,"subgroup-differences-enabled":true,"pi-enabled":false,"ci-method":"WALD","ci-level":0.95,"display-settings":{"sort-studies-by":{"type":"STUDY"},"graph-label-left":"Favours taping","graph-label-right":"Favours placebo","scale":10,"show-risk-of-bias":true},"control-group":{"sample-size":11,"label":"Placebo"},"experimental-group":{"sample-size":11,"label":"Foot orthoses, bracing, taping or straps"},"estimate":{"mean":-1,"ci-start":-1.7682367891934616,"ci-end":-0.2317632108065384,"z-test":2.551249838734923,"p-value":0.010733735007560152},"heterogeneity":{"chi-squared":0,"df":0,"i-squared":0,"p-value":1},"data-rows":[{"study-name":"Kuyucu 2017","year":"2017","applicability":{"overall":true},"weight":1,"estimate":{"mean":-1,"ci-start":-1.7682367891934616,"ci-end":-0.23176321080653828},"control-group":{"mean":1.5,"sd":1.2,"sample-size":11},"experimental-group":{"mean":0.5,"sd":0.5,"sample-size":11},"risk-of-bias":[{"domain":"Bias arising from the randomization process","judgement":"UNCLEAR_RISK","support-for-judgement":"<p>No information about randomisation or baseline differences between groups.&nbsp;<\/p>"},{"domain":"Bias due to deviations from intended interventions","judgement":"HIGH_RISK","support-for-judgement":"<p>Unclear if participants knew about their group allocation, no information to understand the effect of assignment, important because of sex based differences in apophysis closure. No information about if there was a deviation from usual practice. The analysis relied on multiple unadjusted statistical tests (including within-group comparisons) without clearly estimating between-group effects<\/p>"},{"domain":"Bias due to missing outcome data","judgement":"LOW_RISK","support-for-judgement":"<p>Nearly all participant data were reported.&nbsp;<\/p>"},{"domain":"Bias in measurement of the outcome","judgement":"UNCLEAR_RISK","support-for-judgement":"<p>Limited information about the anchor for subjective VAS data.<\/p>"},{"domain":"Bias in selection of the reported result","judgement":"UNCLEAR_RISK","support-for-judgement":"<p>No pre-specified analysis plan identified.&nbsp;<\/p>"},{"domain":"Overall bias","judgement":"HIGH_RISK","support-for-judgement":"<p>No other bias identified<\/p>"}]}]},{"number":3,"name":"Physical function in the short term","id":"analysis:464243397543398708","data-source":"AUTOMATIC","data-eligibility":"ARM_LEVEL_ONLY","synthesis-pico":{"control-intervention":{"name":"Placebo"},"experimental-intervention":{"name":"Foot orthoses, bracing, taping or straps"},"outcome":{"name":"Physical function  (short term)"}},"data-type":"CONTINUOUS","method":"IV","effect-measure":"MD","log-scale":false,"model":"FIXED","heterogeneity-ci-enabled":false,"subgroup-estimates-enabled":true,"overall-estimate-enabled":true,"subgroup-differences-enabled":true,"pi-enabled":false,"ci-method":"WALD","ci-level":0.95,"display-settings":{"sort-studies-by":{"type":"STUDY"},"graph-label-left":"Favours taping","graph-label-right":"Favours placebo","scale":100,"show-risk-of-bias":true},"control-group":{"sample-size":11,"label":"Placebo"},"experimental-group":{"sample-size":11,"label":"Foot orthoses, bracing, taping or straps"},"estimate":{"mean":6.099999999999994,"ci-start":-0.08271845559848945,"ci-end":12.282718455598477,"z-test":1.9337416690660236,"p-value":0.05314489783319035},"heterogeneity":{"chi-squared":0,"df":0,"i-squared":0,"p-value":1},"data-rows":[{"study-name":"Kuyucu 2017","year":"2017","applicability":{"overall":true},"weight":1,"estimate":{"mean":6.099999999999994,"ci-start":-0.08271845559848945,"ci-end":12.282718455598477},"control-group":{"mean":77.4,"sd":8.9,"sample-size":11},"experimental-group":{"mean":83.5,"sd":5.5,"sample-size":11},"risk-of-bias":[{"domain":"Bias arising from the randomization process","judgement":"UNCLEAR_RISK","support-for-judgement":"<p>No information about randomisation or baseline differences between groups.&nbsp;<\/p>"},{"domain":"Bias due to deviations from intended interventions","judgement":"HIGH_RISK","support-for-judgement":"<p>Unclear if participants knew about their group allocation, no information to understand the effect of assignment, important because of sex based differences in apophysis closure. No information about if there was a deviation from usual practice. The analysis relied on multiple unadjusted statistical tests (including within-group comparisons) without clearly estimating between-group effects<\/p>"},{"domain":"Bias due to missing outcome data","judgement":"LOW_RISK","support-for-judgement":"<p>Nearly all participant data were reported.&nbsp;<\/p>"},{"domain":"Bias in measurement of the outcome","judgement":"UNCLEAR_RISK","support-for-judgement":"<p>No information on validity of tool for children as primarily an adult score<\/p>"},{"domain":"Bias in selection of the reported result","judgement":"UNCLEAR_RISK","support-for-judgement":"<p>No pre-specified analysis plan identified.&nbsp;<\/p>"},{"domain":"Overall bias","judgement":"HIGH_RISK","support-for-judgement":"<p>No other bias identified<\/p>"}]}]},{"number":4,"name":"Physical function in the medium term","id":"analysis:464243400006241590","data-source":"AUTOMATIC","data-eligibility":"ARM_LEVEL_ONLY","synthesis-pico":{"control-intervention":{"name":"Placebo"},"experimental-intervention":{"name":"Foot orthoses, bracing, taping or straps"},"outcome":{"name":"Physical function  (medium term)"}},"data-type":"CONTINUOUS","method":"IV","effect-measure":"MD","log-scale":false,"model":"FIXED","heterogeneity-ci-enabled":false,"subgroup-estimates-enabled":true,"overall-estimate-enabled":true,"subgroup-differences-enabled":true,"pi-enabled":false,"ci-method":"WALD","ci-level":0.95,"display-settings":{"sort-studies-by":{"type":"STUDY"},"graph-label-left":"Favours taping","graph-label-right":"Favours placebo","scale":100,"show-risk-of-bias":true},"control-group":{"sample-size":11,"label":"Placebo"},"experimental-group":{"sample-size":11,"label":"Foot orthoses, bracing, taping or straps"},"estimate":{"mean":11.200000000000003,"ci-start":5.686388822844263,"ci-end":16.71361117715574,"z-test":3.981346511665445,"p-value":6.852596527865762E-5},"heterogeneity":{"chi-squared":0,"df":0,"i-squared":0,"p-value":1},"data-rows":[{"study-name":"Kuyucu 2017","year":"2017","applicability":{"overall":true},"weight":1,"estimate":{"mean":11.200000000000003,"ci-start":5.686388822844263,"ci-end":16.71361117715574},"control-group":{"mean":87.1,"sd":8.8,"sample-size":11},"experimental-group":{"mean":98.3,"sd":3.1,"sample-size":11},"risk-of-bias":[{"domain":"Bias arising from the randomization process","judgement":"UNCLEAR_RISK","support-for-judgement":"<p>No information about randomisation or baseline differences between groups.&nbsp;<\/p>"},{"domain":"Bias due to deviations from intended interventions","judgement":"HIGH_RISK","support-for-judgement":"<p>Unclear if participants knew about their group allocation, no information to understand the effect of assignment, important because of sex based differences in apophysis closure. No information about if there was a deviation from usual practice. The analysis relied on multiple unadjusted statistical tests (including within-group comparisons) without clearly estimating between-group effects<\/p>"},{"domain":"Bias due to missing outcome data","judgement":"LOW_RISK","support-for-judgement":"<p>Nearly all participant data were reported.&nbsp;<\/p>"},{"domain":"Bias in measurement of the outcome","judgement":"UNCLEAR_RISK","support-for-judgement":"<p>No information on validity of tool for children as primarily an adult score<\/p>"},{"domain":"Bias in selection of the reported result","judgement":"UNCLEAR_RISK","support-for-judgement":"<p>No pre-specified analysis plan identified.&nbsp;<\/p>"},{"domain":"Overall bias","judgement":"HIGH_RISK","support-for-judgement":"<p>No other bias identified<\/p>"}]}]}]},{"number":4,"name":"Foot orthoses versus heel lifts for children with calcaneal apophysitis","analyses":[{"number":1,"name":"Overall pain in the short term","id":"analysis:464243476184501568","data-source":"AUTOMATIC","data-eligibility":"ARM_LEVEL_ONLY","synthesis-pico":{"control-intervention":{"name":"Heel lifts"},"experimental-intervention":{"name":"Foot orthoses, bracing, taping or straps"},"outcome":{"name":"Overall pain  (short term)"}},"data-type":"CONTINUOUS","method":"IV","effect-measure":"MD","log-scale":false,"model":"FIXED","heterogeneity-ci-enabled":false,"subgroup-estimates-enabled":true,"overall-estimate-enabled":true,"subgroup-differences-enabled":true,"pi-enabled":false,"ci-method":"WALD","ci-level":0.95,"display-settings":{"sort-studies-by":{"type":"STUDY"},"graph-label-left":"Favours foot orthoses","graph-label-right":"Favours heel lifts","scale":7,"show-risk-of-bias":true},"control-group":{"sample-size":61,"label":"Heel lifts"},"experimental-group":{"sample-size":62,"label":"Foot orthoses, bracing, taping or straps"},"estimate":{"mean":0,"ci-start":-0.44203433173546713,"ci-end":0.44203433173546713,"z-test":0,"p-value":1},"heterogeneity":{"chi-squared":0,"df":0,"i-squared":0,"p-value":1},"data-rows":[{"study-name":"James 2016","year":"2016","applicability":{"overall":true},"weight":1,"estimate":{"mean":0,"ci-start":-0.44203433173546713,"ci-end":0.44203433173546713},"control-group":{"mean":2.9,"sd":1.2,"sample-size":61},"experimental-group":{"mean":2.9,"sd":1.3,"sample-size":62},"risk-of-bias":[{"domain":"Bias arising from the randomization process","judgement":"LOW_RISK","support-for-judgement":"<p>Concealed randomised allocation, with only minor differences in gender between one group.&nbsp;<\/p>"},{"domain":"Bias due to deviations from intended interventions","judgement":"LOW_RISK","support-for-judgement":"<p>Participants, carers and those delivering interventions were likely aware of intervention, and there were no non-protocol interventions, and followed the appropriate analysis plan specified in the protocol<\/p>"},{"domain":"Bias due to missing outcome data","judgement":"LOW_RISK","support-for-judgement":"<p>Nearly all data available<\/p>"},{"domain":"Bias in measurement of the outcome","judgement":"LOW_RISK","support-for-judgement":"<p>Appropriate outcome measures with anchor questions to reduce subjectivity, without outcome assessor aware of the interventions.<\/p>"},{"domain":"Bias in selection of the reported result","judgement":"LOW_RISK","support-for-judgement":"<p>Analysis protocol followed<\/p>"},{"domain":"Overall bias","judgement":"LOW_RISK","support-for-judgement":"<p>No other biases detected<\/p>"}]}]},{"number":2,"name":"Overall pain in the medium term","id":"analysis:464243478744075586","data-source":"AUTOMATIC","data-eligibility":"ARM_LEVEL_ONLY","synthesis-pico":{"control-intervention":{"name":"Heel lifts"},"experimental-intervention":{"name":"Foot orthoses, bracing, taping or straps"},"outcome":{"name":"Overall pain  (medium term)"}},"data-type":"CONTINUOUS","method":"IV","effect-measure":"MD","log-scale":false,"model":"FIXED","heterogeneity-ci-enabled":false,"subgroup-estimates-enabled":true,"overall-estimate-enabled":true,"subgroup-differences-enabled":true,"pi-enabled":false,"ci-method":"WALD","ci-level":0.95,"display-settings":{"sort-studies-by":{"type":"STUDY"},"graph-label-left":"Favours foot orthoses","graph-label-right":"Favours heel lifts","scale":100,"show-risk-of-bias":true},"control-group":{"sample-size":104,"label":"Heel lifts"},"experimental-group":{"sample-size":104,"label":"Foot orthoses, bracing, taping or straps"},"estimate":{"mean":-55.699999999999996,"ci-start":-60.97106153092061,"ci-end":-50.428938469079384,"z-test":20.71119703279464,"p-value":0},"heterogeneity":{"chi-squared":0,"df":0,"i-squared":0,"p-value":1},"data-rows":[{"study-name":"Alfaro-Santafa 2021","year":"2021","applicability":{"overall":true},"weight":1,"estimate":{"mean":-55.699999999999996,"ci-start":-60.97106153092061,"ci-end":-50.428938469079384},"control-group":{"mean":67.3,"sd":21.2,"sample-size":104},"experimental-group":{"mean":11.6,"sd":17.4,"sample-size":104},"risk-of-bias":[{"domain":"Bias arising from the randomization process","judgement":"LOW_RISK","support-for-judgement":"<p>Random allocation, concealed until participants were enrolled.&nbsp;<\/p>"},{"domain":"Bias due to deviations from intended interventions","judgement":"LOW_RISK","support-for-judgement":"<p>Participants were aware of their assigned intervention during the trials.&nbsp;<\/p>"},{"domain":"Bias due to missing outcome data","judgement":"LOW_RISK","support-for-judgement":"<p>Data available for nearly all participants<\/p>"},{"domain":"Bias in measurement of the outcome","judgement":"HIGH_RISK","support-for-judgement":"<p>Limited information about the anchor for subjective VAS data. Outcomes described in protocol were described differently in publication.&nbsp;<\/p>"},{"domain":"Bias in selection of the reported result","judgement":"HIGH_RISK","support-for-judgement":"<p>Group randomisation and reporting results reported differently from the protocol to the publication.&nbsp;<\/p>"},{"domain":"Overall bias","judgement":"HIGH_RISK","support-for-judgement":"<p>Concerns about difference between reporting of results and protocol impacted the overall bias.&nbsp;<\/p>"}]}]},{"number":3,"name":"Physical function in the short term&nbsp;","id":"analysis:464243481810898244","data-source":"AUTOMATIC","data-eligibility":"ARM_LEVEL_ONLY","synthesis-pico":{"control-intervention":{"name":"Heel lifts"},"experimental-intervention":{"name":"Foot orthoses, bracing, taping or straps"},"outcome":{"name":"Physical function  (short term)"}},"data-type":"CONTINUOUS","method":"IV","effect-measure":"MD","log-scale":false,"model":"FIXED","heterogeneity-ci-enabled":false,"subgroup-estimates-enabled":true,"overall-estimate-enabled":true,"subgroup-differences-enabled":true,"pi-enabled":false,"ci-method":"WALD","ci-level":0.95,"display-settings":{"sort-studies-by":{"type":"STUDY"},"graph-label-left":"Favours foot orthoses","graph-label-right":"Favours heel lifts","scale":100,"show-risk-of-bias":true},"control-group":{"sample-size":62,"label":"Heel lifts"},"experimental-group":{"sample-size":62,"label":"Foot orthoses, bracing, taping or straps"},"estimate":{"mean":-1.3000000000000043,"ci-start":-7.577907957278208,"ci-end":4.9779079572782,"z-test":0.40586023198192084,"p-value":0.6848453004958013},"heterogeneity":{"chi-squared":0,"df":0,"i-squared":0,"p-value":1},"data-rows":[{"study-name":"James 2016","year":"2016","applicability":{"overall":true},"weight":1,"estimate":{"mean":-1.3000000000000043,"ci-start":-7.5779079572782075,"ci-end":4.977907957278199},"control-group":{"mean":64.4,"sd":18.9,"sample-size":62},"experimental-group":{"mean":63.1,"sd":16.7,"sample-size":62},"risk-of-bias":[{"domain":"Bias arising from the randomization process","judgement":"LOW_RISK","support-for-judgement":"<p>Concealed randomised allocation, with only minor differences in gender between one group.&nbsp;<\/p>"},{"domain":"Bias due to deviations from intended interventions","judgement":"LOW_RISK","support-for-judgement":"<p>Participants, carers and those delivering interventions were likely aware of intervention, and there were no non-protocol interventions, and followed the appropriate analysis plan specified in the protocol<\/p>"},{"domain":"Bias due to missing outcome data","judgement":"LOW_RISK","support-for-judgement":"<p>Nearly all data available<\/p>"},{"domain":"Bias in measurement of the outcome","judgement":"LOW_RISK","support-for-judgement":"<p>Appropriate outcome measures with instructions to reduce subjectivity, without outcome assessor aware of the interventions.<\/p>"},{"domain":"Bias in selection of the reported result","judgement":"LOW_RISK","support-for-judgement":"<p>Analysis protocol followed<\/p>"},{"domain":"Overall bias","judgement":"LOW_RISK","support-for-judgement":"<p>No other bias identified<\/p>"}],"footnote":"* School\/play domain subscore from Oxford Ankle and Foot Questionnaire where higher scores are better quality of life, means and SD calculated from raw data and combined footwear conditions"}]},{"number":4,"name":"Physical function in the medium term","id":"analysis:464243484546370886","data-source":"AUTOMATIC","data-eligibility":"ARM_LEVEL_ONLY","synthesis-pico":{"control-intervention":{"name":"Heel lifts"},"experimental-intervention":{"name":"Foot orthoses, bracing, taping or straps"},"outcome":{"name":"Physical function  (medium term)"}},"data-type":"CONTINUOUS","method":"IV","effect-measure":"MD","log-scale":false,"model":"FIXED","heterogeneity-ci-enabled":false,"subgroup-estimates-enabled":true,"overall-estimate-enabled":true,"subgroup-differences-enabled":true,"pi-enabled":false,"ci-method":"WALD","ci-level":0.95,"display-settings":{"sort-studies-by":{"type":"STUDY"},"graph-label-left":"Favours foot orthoses","graph-label-right":"Favours heel lifts","scale":100,"show-risk-of-bias":true},"control-group":{"sample-size":51,"label":"Heel lifts"},"experimental-group":{"sample-size":55,"label":"Foot orthoses, bracing, taping or straps"},"estimate":{"mean":-7.799999999999997,"ci-start":-14.215421756645723,"ci-end":-1.3845782433542713,"z-test":2.3829639982088304,"p-value":0.017173873795952036},"heterogeneity":{"chi-squared":0,"df":0,"i-squared":0,"p-value":1},"data-rows":[{"study-name":"James 2016","year":"2016","applicability":{"overall":true},"weight":1,"estimate":{"mean":-7.799999999999997,"ci-start":-14.215421756645723,"ci-end":-1.3845782433542713},"control-group":{"mean":82,"sd":16.2,"sample-size":51},"experimental-group":{"mean":74.2,"sd":17.5,"sample-size":55},"risk-of-bias":[{"domain":"Bias arising from the randomization process","judgement":"LOW_RISK","support-for-judgement":"<p>Concealed randomised allocation, with only minor differences in gender between one group.&nbsp;<\/p>"},{"domain":"Bias due to deviations from intended interventions","judgement":"LOW_RISK","support-for-judgement":"<p>Participants, carers and those delivering interventions were likely aware of intervention, and there were no non-protocol interventions, and followed the appropriate analysis plan specified in the protocol<\/p>"},{"domain":"Bias due to missing outcome data","judgement":"LOW_RISK","support-for-judgement":"<p>Nearly all data available<\/p>"},{"domain":"Bias in measurement of the outcome","judgement":"LOW_RISK","support-for-judgement":"<p>Appropriate outcome measures with instructions to reduce subjectivity, without outcome assessor aware of the interventions.<\/p>"},{"domain":"Bias in selection of the reported result","judgement":"LOW_RISK","support-for-judgement":"<p>Analysis protocol followed<\/p>"},{"domain":"Overall bias","judgement":"LOW_RISK","support-for-judgement":"<p>No other biases detected<\/p>"}],"footnote":"* School\/play domain subscore from Oxford Ankle and Foot Questionnaire where higher scores are better quality of life, means and SD calculated from raw data and combined footwear conditions"}]},{"number":5,"name":"Physical function in the long term","id":"analysis:464243486464740680","data-source":"AUTOMATIC","data-eligibility":"ARM_LEVEL_ONLY","synthesis-pico":{"control-intervention":{"name":"Heel lifts"},"experimental-intervention":{"name":"Foot orthoses, bracing, taping or straps"},"outcome":{"name":"Physical function (long term)"}},"data-type":"CONTINUOUS","method":"IV","effect-measure":"MD","log-scale":false,"model":"FIXED","heterogeneity-ci-enabled":false,"subgroup-estimates-enabled":true,"overall-estimate-enabled":true,"subgroup-differences-enabled":true,"pi-enabled":false,"ci-method":"WALD","ci-level":0.95,"display-settings":{"sort-studies-by":{"type":"STUDY"},"graph-label-left":"Favours foot orthoses","graph-label-right":"Favours heel lifts","scale":100,"show-risk-of-bias":true},"control-group":{"sample-size":50,"label":"Heel lifts"},"experimental-group":{"sample-size":51,"label":"Foot orthoses, bracing, taping or straps"},"estimate":{"mean":-4.299999999999997,"ci-start":-10.67977087624236,"ci-end":2.0797708762423657,"z-test":1.321026302826437,"p-value":0.1864925941334156},"heterogeneity":{"chi-squared":0,"df":0,"i-squared":0,"p-value":1},"data-rows":[{"study-name":"James 2016","year":"2016","applicability":{"overall":true},"weight":1,"estimate":{"mean":-4.299999999999997,"ci-start":-10.67977087624236,"ci-end":2.0797708762423657},"control-group":{"mean":83.8,"sd":13.4,"sample-size":50},"experimental-group":{"mean":79.5,"sd":18.9,"sample-size":51},"risk-of-bias":[{"domain":"Bias arising from the randomization process","judgement":"LOW_RISK","support-for-judgement":"<p>Concealed randomised allocation, with only minor differences in gender between one group.&nbsp;<\/p>"},{"domain":"Bias due to deviations from intended interventions","judgement":"LOW_RISK","support-for-judgement":"<p>Participants, carers and those delivering interventions were likely aware of intervention, and there were no non-protocol interventions, and followed the appropriate analysis plan specified in the protocol<\/p>"},{"domain":"Bias due to missing outcome data","judgement":"LOW_RISK","support-for-judgement":"<p>Nearly all data available<\/p>"},{"domain":"Bias in measurement of the outcome","judgement":"LOW_RISK","support-for-judgement":"<p>Appropriate outcome measures with instructions to reduce subjectivity, without outcome assessor aware of the interventions.<\/p>"},{"domain":"Bias in selection of the reported result","judgement":"LOW_RISK","support-for-judgement":"<p>Analysis protocol followed<\/p>"},{"domain":"Overall bias","judgement":"LOW_RISK","support-for-judgement":"<p>No other biases detected<\/p>"}],"footnote":"* School\/play domain subscore from Oxford Ankle and Foot Questionnaire where higher scores are better quality of life, means and SD calculated from raw data and combined footwear conditions"}]},{"number":6,"name":"Adverse events&nbsp;","id":"analysis:458539225582104525","data-source":"AUTOMATIC","data-eligibility":"ARM_LEVEL_ONLY","synthesis-pico":{"control-intervention":{"name":"Heel lifts"},"experimental-intervention":{"name":"Foot orthoses, bracing, taping or straps"},"outcome":{"name":"Adverse events"}},"data-type":"DICHOTOMOUS","method":"IV","effect-measure":"LOG_RR","log-scale":true,"model":"FIXED","heterogeneity-ci-enabled":false,"subgroup-estimates-enabled":true,"overall-estimate-enabled":true,"subgroup-differences-enabled":true,"pi-enabled":false,"swap-event-and-non-event":false,"ci-method":"WALD","ci-level":0.95,"display-settings":{"sort-studies-by":{"type":"STUDY"},"graph-label-left":"Favours foot orthoses","graph-label-right":"Favours heel lifts","scale":100,"show-risk-of-bias":true},"control-group":{"cases":0,"sample-size":50,"label":"Heel lifts"},"experimental-group":{"cases":0,"sample-size":51,"label":"Foot orthoses, bracing, taping or straps"},"data-rows":[{"study-name":"James 2016","year":"2016","applicability":{"overall":true},"control-group":{"cases":0,"sample-size":50},"experimental-group":{"cases":0,"sample-size":51},"risk-of-bias":[{"domain":"Bias arising from the randomization process","judgement":"LOW_RISK","support-for-judgement":"<p>Concealed randomised allocation, with only minor differences in gender between one group.&nbsp;<\/p>"},{"domain":"Bias due to deviations from intended interventions","judgement":"LOW_RISK","support-for-judgement":"<p>Participants, carers and those delivering interventions were likely aware of intervention, and there were no non-protocol interventions, and followed the appropriate analysis plan specified in the protocol<\/p>"},{"domain":"Bias due to missing outcome data","judgement":"LOW_RISK","support-for-judgement":"<p>Nearly all data available<\/p>"},{"domain":"Bias in measurement of the outcome","judgement":"LOW_RISK","support-for-judgement":"<p>Appropriate outcome measures without outcome assessor aware of the interventions.<\/p>"},{"domain":"Bias in selection of the reported result","judgement":"LOW_RISK","support-for-judgement":"<p>Analysis protocol followed<\/p>"},{"domain":"Overall bias","judgement":"LOW_RISK","support-for-judgement":"<p>No other biases detected<\/p>"}]}]},{"number":7,"name":"Pain during activity in the short term&nbsp;","id":"analysis:458631712725667126","data-source":"AUTOMATIC","data-eligibility":"ARM_LEVEL_ONLY","synthesis-pico":{"control-intervention":{"name":"Heel lifts"},"experimental-intervention":{"name":"Foot orthoses, bracing, taping or straps"},"outcome":{"name":"Pain during activity  (short term)"}},"data-type":"CONTINUOUS","method":"IV","effect-measure":"MD","log-scale":false,"model":"FIXED","heterogeneity-ci-enabled":false,"subgroup-estimates-enabled":true,"overall-estimate-enabled":true,"subgroup-differences-enabled":true,"pi-enabled":false,"ci-method":"WALD","ci-level":0.95,"display-settings":{"sort-studies-by":{"type":"STUDY"},"graph-label-left":"Favours foot orthoses","graph-label-right":"Favours heel lifts","scale":100,"show-risk-of-bias":true},"control-group":{"sample-size":24,"label":"Heel lifts"},"experimental-group":{"sample-size":20,"label":"Foot orthoses, bracing, taping or straps"},"estimate":{"mean":-1,"ci-start":-2.285341432245647,"ci-end":0.2853414322456469,"z-test":1.5248586370671646,"p-value":0.1272943606625976},"heterogeneity":{"chi-squared":0,"df":0,"i-squared":0,"p-value":1},"data-rows":[{"study-name":"Perhamre 2011a","year":"2011","applicability":{"overall":true},"weight":1,"estimate":{"mean":-1,"ci-start":-2.285341432245647,"ci-end":0.2853414322456469},"control-group":{"mean":3.17,"sd":2.36,"sample-size":24},"experimental-group":{"mean":2.17,"sd":1.99,"sample-size":20},"risk-of-bias":[{"domain":"Bias arising from the randomization process","judgement":"LOW_RISK","support-for-judgement":"<p>Randomized into two groups with tickets concealed in a box. No stratification was made.<\/p>"},{"domain":"Bias due to deviations from intended interventions","judgement":"UNCLEAR_RISK","support-for-judgement":"<p>No information on if participants were aware of assigned intervention<\/p>"},{"domain":"Bias due to missing outcome data","judgement":"LOW_RISK","support-for-judgement":"<p>Outcome data available.&nbsp;<\/p>"},{"domain":"Bias in measurement of the outcome","judgement":"UNCLEAR_RISK","support-for-judgement":"<p>No information about blinding of assessor which could have impacted outcome.&nbsp;<\/p>"},{"domain":"Bias in selection of the reported result","judgement":"UNCLEAR_RISK","support-for-judgement":"<p>No protocol or pre-specified analysis plan&nbsp;<\/p>"},{"domain":"Overall bias","judgement":"UNCLEAR_RISK","support-for-judgement":"<p>No other bias identified<\/p>"}],"footnote":"* Means and standard deviations calculated from medians and interquartile ranges as per protocol"}]},{"number":8,"name":"Joint range of motion in the short term","id":"analysis:458605434635620163","data-source":"AUTOMATIC","data-eligibility":"ARM_LEVEL_ONLY","synthesis-pico":{"control-intervention":{"name":"Heel lifts"},"experimental-intervention":{"name":"Foot orthoses, bracing, taping or straps"},"outcome":{"name":"Joint ROM (short term)"}},"data-type":"CONTINUOUS","method":"IV","effect-measure":"MD","log-scale":false,"model":"FIXED","heterogeneity-ci-enabled":false,"subgroup-estimates-enabled":true,"overall-estimate-enabled":true,"subgroup-differences-enabled":true,"pi-enabled":false,"ci-method":"WALD","ci-level":0.95,"display-settings":{"sort-studies-by":{"type":"STUDY"},"graph-label-left":"Favours heel lifts","graph-label-right":"Favours foot orthoses","scale":50,"show-risk-of-bias":true},"control-group":{"sample-size":62,"label":"Heel lifts"},"experimental-group":{"sample-size":62,"label":"Foot orthoses, bracing, taping or straps"},"estimate":{"mean":0.7000000000000028,"ci-start":-0.9766276958713203,"ci-end":2.376627695871326,"z-test":0.8182942418024681,"p-value":0.41318920097897405},"heterogeneity":{"chi-squared":0,"df":0,"i-squared":0,"p-value":1},"data-rows":[{"study-name":"James 2016","year":"2016","applicability":{"overall":true},"weight":0.9999999999999999,"estimate":{"mean":0.7000000000000028,"ci-start":-0.9766276958713203,"ci-end":2.376627695871326},"control-group":{"mean":30.9,"sd":5.1,"sample-size":62},"experimental-group":{"mean":31.6,"sd":4.4,"sample-size":62},"risk-of-bias":[{"domain":"Bias arising from the randomization process","judgement":"LOW_RISK","support-for-judgement":"<p>Concealed randomised allocation, with only minor differences in gender between one group.&nbsp;<\/p>"},{"domain":"Bias due to deviations from intended interventions","judgement":"LOW_RISK","support-for-judgement":"<p>Participants, carers and those delivering interventions were likely aware of intervention, and there were no non-protocol interventions, and followed the appropriate analysis plan specified in the protocol<\/p>"},{"domain":"Bias due to missing outcome data","judgement":"LOW_RISK","support-for-judgement":"<p>Nearly all data available<\/p>"},{"domain":"Bias in measurement of the outcome","judgement":"LOW_RISK","support-for-judgement":"<p>Appropriate outcome measures without outcome assessor aware of the interventions<\/p>"},{"domain":"Bias in selection of the reported result","judgement":"LOW_RISK","support-for-judgement":"<p>Analysis protocol followed<\/p>"},{"domain":"Overall bias","judgement":"LOW_RISK","support-for-judgement":"<p>No other biases detected<\/p>"}]}]}]},{"number":5,"name":"Heel cushioning versus straps for children with calcaneal apophysitis","analyses":[{"number":1,"name":"Physical function in the short term","id":"analysis:464243459192065340","data-source":"AUTOMATIC","data-eligibility":"ARM_LEVEL_ONLY","synthesis-pico":{"control-intervention":{"name":"Foot orthoses, bracing, taping or straps"},"experimental-intervention":{"name":"Footwear or heel cushioning"},"outcome":{"name":"Physical function  (short term)"}},"data-type":"CONTINUOUS","method":"IV","effect-measure":"MD","log-scale":false,"model":"FIXED","heterogeneity-ci-enabled":false,"subgroup-estimates-enabled":true,"overall-estimate-enabled":true,"subgroup-differences-enabled":true,"pi-enabled":false,"ci-method":"WALD","ci-level":0.95,"display-settings":{"sort-studies-by":{"type":"STUDY"},"graph-label-left":"Favours strap","graph-label-right":"Favours heel cushioning","scale":100,"show-risk-of-bias":true},"control-group":{"sample-size":22,"label":"Foot orthoses, bracing, taping or straps"},"experimental-group":{"sample-size":21,"label":"Footwear or heel cushioning"},"estimate":{"mean":-2,"ci-start":-12.481605759742424,"ci-end":8.481605759742424,"z-test":0.3739816263778688,"p-value":0.7084179867927958},"heterogeneity":{"chi-squared":0,"df":0,"i-squared":0,"p-value":1},"data-rows":[{"study-name":"Sweeney 2023","year":"2023","applicability":{"overall":true},"weight":1,"estimate":{"mean":-2,"ci-start":-12.481605759742424,"ci-end":8.481605759742424},"control-group":{"mean":78,"sd":19,"sample-size":22},"experimental-group":{"mean":76,"sd":16,"sample-size":21},"risk-of-bias":[{"domain":"Bias arising from the randomization process","judgement":"LOW_RISK","support-for-judgement":"<p>Randomized participants into each group at enrollment using a 1:1 block randomization scheme (block size 4), concealed until assigned, with no group differences.&nbsp;<\/p>"},{"domain":"Bias due to deviations from intended interventions","judgement":"UNCLEAR_RISK","support-for-judgement":"<p>Participants and carers were aware of group assignment, without deviations due to trial context<\/p>"},{"domain":"Bias due to missing outcome data","judgement":"UNCLEAR_RISK","support-for-judgement":"<p>Missing data from 11 participants, 16 participants in analysis, potential that missingness impacted outcomes.&nbsp;<\/p>"},{"domain":"Bias in measurement of the outcome","judgement":"LOW_RISK","support-for-judgement":"<p>Data self reported monthly.<\/p>"},{"domain":"Bias in selection of the reported result","judgement":"HIGH_RISK","support-for-judgement":"<p>Analysis used Mann-Whitney U test and Hedges g to determine the magnitude of the effect between groups and this was different to the analysis reported within the protocol.<\/p>"},{"domain":"Overall bias","judgement":"HIGH_RISK","support-for-judgement":"<p>No other bias identified.&nbsp;<\/p>"}],"footnote":"* School\/play domain subscore from Oxford Ankle and Foot Questionnaire where higher scores are better quality of life, means and SD calculated from medians as per protocol after converting from figures using WebPlotDigitizer"}]},{"number":2,"name":"Physical function in the medium term","id":"analysis:464243462176836926","data-source":"AUTOMATIC","data-eligibility":"ARM_LEVEL_ONLY","synthesis-pico":{"control-intervention":{"name":"Foot orthoses, bracing, taping or straps"},"experimental-intervention":{"name":"Footwear or heel cushioning"},"outcome":{"name":"Physical function  (medium term)"}},"data-type":"CONTINUOUS","method":"IV","effect-measure":"MD","log-scale":false,"model":"FIXED","heterogeneity-ci-enabled":false,"subgroup-estimates-enabled":true,"overall-estimate-enabled":true,"subgroup-differences-enabled":true,"pi-enabled":false,"ci-method":"WALD","ci-level":0.95,"display-settings":{"sort-studies-by":{"type":"STUDY"},"graph-label-left":"Favours strap","graph-label-right":"Favours heel cushioning","scale":100,"show-risk-of-bias":true},"control-group":{"sample-size":22,"label":"Foot orthoses, bracing, taping or straps"},"experimental-group":{"sample-size":21,"label":"Footwear or heel cushioning"},"estimate":{"mean":2,"ci-start":-7.020942142526849,"ci-end":11.020942142526849,"z-test":0.4345364272541605,"p-value":0.6638989495778265},"heterogeneity":{"chi-squared":0,"df":0,"i-squared":0,"p-value":1},"data-rows":[{"study-name":"Sweeney 2023","year":"2023","applicability":{"overall":true},"weight":1,"estimate":{"mean":2,"ci-start":-7.020942142526849,"ci-end":11.020942142526849},"control-group":{"mean":87,"sd":17,"sample-size":22},"experimental-group":{"mean":89,"sd":13,"sample-size":21},"risk-of-bias":[{"domain":"Bias arising from the randomization process","judgement":"LOW_RISK","support-for-judgement":"<p>Randomized participants into each group at enrollment using a 1:1 block randomization scheme (block size 4), concealed until assigned, with no group differences.&nbsp;<\/p>"},{"domain":"Bias due to deviations from intended interventions","judgement":"UNCLEAR_RISK","support-for-judgement":"<p>Participants and carers were aware of group assignment, without deviations due to trial context<\/p>"},{"domain":"Bias due to missing outcome data","judgement":"UNCLEAR_RISK","support-for-judgement":"<p>Missing data from 11 participants, 16 participants in analysis, potential that missingness impacted outcomes.&nbsp;<\/p>"},{"domain":"Bias in measurement of the outcome","judgement":"LOW_RISK","support-for-judgement":"<p>Data self reported monthly.<\/p>"},{"domain":"Bias in selection of the reported result","judgement":"HIGH_RISK","support-for-judgement":"<p>Analysis used Mann-Whitney U test and Hedges g to determine the magnitude of the effect between groups and this was different to the analysis reported within the protocol.<\/p>"},{"domain":"Overall bias","judgement":"HIGH_RISK","support-for-judgement":"<p>No other bias identified.<\/p>"}],"footnote":"* School\/play domain subscore from Oxford Ankle and Foot Questionnaire where higher scores are better quality of life, means and SD calculated from medians as per protocol after converting from figures using WebPlotDigitizer"}]},{"number":3,"name":"Adverse events","id":"analysis:458539141955809017","data-source":"AUTOMATIC","data-eligibility":"ARM_LEVEL_ONLY","synthesis-pico":{"control-intervention":{"name":"Foot orthoses, bracing, taping or straps"},"experimental-intervention":{"name":"Footwear or heel cushioning"},"outcome":{"name":"Adverse events"}},"data-type":"DICHOTOMOUS","method":"IV","effect-measure":"LOG_RR","log-scale":true,"model":"FIXED","heterogeneity-ci-enabled":false,"subgroup-estimates-enabled":true,"overall-estimate-enabled":true,"subgroup-differences-enabled":true,"pi-enabled":false,"swap-event-and-non-event":false,"ci-method":"WALD","ci-level":0.95,"display-settings":{"sort-studies-by":{"type":"STUDY"},"graph-label-left":"Favours strap","graph-label-right":"Favours heel cushioning","scale":100,"show-risk-of-bias":true},"control-group":{"cases":1,"sample-size":22,"label":"Foot orthoses, bracing, taping or straps"},"experimental-group":{"cases":1,"sample-size":21,"label":"Footwear or heel cushioning"},"estimate":{"mean":0.04652001563489291,"ci-start":-2.6600237705067618,"ci-end":2.753063801776548,"exp-mean":1.0476190476190477,"exp-ci-start":0.06994655905973891,"exp-ci-end":15.690631300346018,"z-test":0.03368781826899966,"p-value":0.9731260930710274},"heterogeneity":{"chi-squared":0,"df":0,"i-squared":0,"p-value":1},"data-rows":[{"study-name":"Sweeney 2023","year":"2023","applicability":{"overall":true},"weight":1,"estimate":{"mean":0.04652001563489291,"ci-start":-2.6600237705067618,"ci-end":2.753063801776548,"exp-mean":1.0476190476190477,"exp-ci-start":0.06994655905973891,"exp-ci-end":15.690631300346018},"control-group":{"cases":1,"sample-size":22},"experimental-group":{"cases":1,"sample-size":21},"risk-of-bias":[{"domain":"Bias arising from the randomization process","judgement":"LOW_RISK","support-for-judgement":"<p>Randomized participants into each group at enrollment using a 1:1 block randomization scheme (block size 4), concealed until assigned, with no group differences.&nbsp;<\/p>"},{"domain":"Bias due to deviations from intended interventions","judgement":"LOW_RISK","support-for-judgement":"<p>Participants and carers were aware of group assignment, without deviations due to trial context, with appropriate analysis.&nbsp;<\/p>"},{"domain":"Bias due to missing outcome data","judgement":"UNCLEAR_RISK","support-for-judgement":"<p>Missing data from 11 participants, 16 participants in analysis, potential that missingness impacted outcomes.&nbsp;<\/p>"},{"domain":"Bias in measurement of the outcome","judgement":"LOW_RISK","support-for-judgement":"<p>Data self reported monthly.<\/p>"},{"domain":"Bias in selection of the reported result","judgement":"HIGH_RISK","support-for-judgement":"<p>Analysis used Mann-Whitney U test and Hedges g to determine the magnitude of the effect between groups and this was different to the analysis reported within the protocol.<\/p>"},{"domain":"Overall bias","judgement":"HIGH_RISK","support-for-judgement":"<p>No other bias identified.&nbsp;<\/p>"}]}]},{"number":4,"name":"Pain during activity in the short term","id":"analysis:458332128513465217","data-source":"AUTOMATIC","data-eligibility":"ARM_LEVEL_ONLY","synthesis-pico":{"control-intervention":{"name":"Foot orthoses, bracing, taping or straps"},"experimental-intervention":{"name":"Footwear or heel cushioning"},"outcome":{"name":"Pain during activity  (short term)"}},"data-type":"CONTINUOUS","method":"IV","effect-measure":"MD","log-scale":false,"model":"FIXED","heterogeneity-ci-enabled":false,"subgroup-estimates-enabled":true,"overall-estimate-enabled":true,"subgroup-differences-enabled":true,"pi-enabled":false,"ci-method":"WALD","ci-level":0.95,"display-settings":{"sort-studies-by":{"type":"STUDY"},"graph-label-left":"Favours strap","graph-label-right":"Favours heel cushioning","scale":10,"show-risk-of-bias":true},"control-group":{"sample-size":22,"label":"Foot orthoses, bracing, taping or straps"},"experimental-group":{"sample-size":21,"label":"Footwear or heel cushioning"},"estimate":{"mean":1.0999999999999996,"ci-start":-0.03235700695958932,"ci-end":2.232357006959589,"z-test":1.903958177273857,"p-value":0.0569156312683008},"heterogeneity":{"chi-squared":0,"df":0,"i-squared":0,"p-value":1},"data-rows":[{"study-name":"Sweeney 2023","year":"2023","applicability":{"overall":true},"weight":1,"estimate":{"mean":1.0999999999999996,"ci-start":-0.03235700695958932,"ci-end":2.232357006959589},"control-group":{"mean":5.5,"sd":2.3,"sample-size":22},"experimental-group":{"mean":6.6,"sd":1.4,"sample-size":21},"risk-of-bias":[{"domain":"Bias arising from the randomization process","judgement":"LOW_RISK","support-for-judgement":"<p>Randomized participants into each group at enrollment using a 1:1 block randomization scheme (block size 4), concealed until assigned, with no group differences.&nbsp;<\/p>"},{"domain":"Bias due to deviations from intended interventions","judgement":"UNCLEAR_RISK","support-for-judgement":"<p>Participants and carers were aware of group assignment, without deviations due to trial context<\/p>"},{"domain":"Bias due to missing outcome data","judgement":"UNCLEAR_RISK","support-for-judgement":"<p>Missing data from 11 participants, 16 participants in analysis, potential that missingness impacted outcomes.&nbsp;<\/p>"},{"domain":"Bias in measurement of the outcome","judgement":"LOW_RISK","support-for-judgement":"<p>Data self reported monthly.<\/p>"},{"domain":"Bias in selection of the reported result","judgement":"HIGH_RISK","support-for-judgement":"<p>Analysis used Mann-Whitney U test and Hedges g to determine the magnitude of the effect between groups and this was different to the analysis reported within the protocol.<\/p>"},{"domain":"Overall bias","judgement":"HIGH_RISK","support-for-judgement":"<p>No other bias identified.&nbsp;<\/p>"}],"footnote":"* VAS where lower scores mean less pain, means and SD calculated from medians as per protocol after converting from figures using WebPlotDigitizer"}]},{"number":5,"name":"Pain during activity in the medium term","id":"analysis:458539893274932254","data-source":"AUTOMATIC","data-eligibility":"ARM_LEVEL_ONLY","synthesis-pico":{"control-intervention":{"name":"Foot orthoses, bracing, taping or straps"},"experimental-intervention":{"name":"Footwear or heel cushioning"},"outcome":{"name":"Pain during activity  (medium term)"}},"data-type":"CONTINUOUS","method":"IV","effect-measure":"MD","log-scale":false,"model":"FIXED","heterogeneity-ci-enabled":false,"subgroup-estimates-enabled":true,"overall-estimate-enabled":true,"subgroup-differences-enabled":true,"pi-enabled":false,"ci-method":"WALD","ci-level":0.95,"display-settings":{"sort-studies-by":{"type":"STUDY"},"graph-label-left":"Favours strap","graph-label-right":"Favours heel cushioning","scale":10,"show-risk-of-bias":true},"control-group":{"sample-size":22,"label":"Foot orthoses, bracing, taping or straps"},"experimental-group":{"sample-size":21,"label":"Footwear or heel cushioning"},"estimate":{"mean":-0.20000000000000018,"ci-start":-1.6096389186193483,"ci-end":1.209638918619348,"z-test":0.2780802883137926,"p-value":0.7809507271816534},"heterogeneity":{"chi-squared":0,"df":0,"i-squared":0,"p-value":1},"data-rows":[{"study-name":"Sweeney 2023","year":"2023","applicability":{"overall":true},"weight":1,"estimate":{"mean":-0.20000000000000018,"ci-start":-1.6096389186193483,"ci-end":1.209638918619348},"control-group":{"mean":3.6,"sd":2.6,"sample-size":22},"experimental-group":{"mean":3.4,"sd":2.1,"sample-size":21},"risk-of-bias":[{"domain":"Bias arising from the randomization process","judgement":"LOW_RISK","support-for-judgement":"<p>Randomized participants into each group at enrollment using a 1:1 block randomization scheme (block size 4), concealed until assigned, with no group differences.&nbsp;<\/p>"},{"domain":"Bias due to deviations from intended interventions","judgement":"UNCLEAR_RISK","support-for-judgement":"<p>Participants and carers were aware of group assignment, without deviations due to trial context<\/p>"},{"domain":"Bias due to missing outcome data","judgement":"UNCLEAR_RISK","support-for-judgement":"<p>Missing data from 11 participants, 16 participants in analysis, potential that missingness impacted outcomes.&nbsp;<\/p>"},{"domain":"Bias in measurement of the outcome","judgement":"LOW_RISK","support-for-judgement":"<p>Data self reported monthly&nbsp;<\/p>"},{"domain":"Bias in selection of the reported result","judgement":"HIGH_RISK","support-for-judgement":"<p>Analysis used Mann-Whitney U test and Hedges g to determine the magnitude of the effect between groups and this was different to the analysis reported within the protocol.<\/p>"},{"domain":"Overall bias","judgement":"HIGH_RISK","support-for-judgement":"<p>No other bias identified.&nbsp;<\/p>"}],"footnote":"* VAS where lower scores mean less pain, means and SD calculated from medians as per protocol after converting from figures using WebPlotDigitizer"}]}]},{"number":6,"name":"Heel lifts versus no intervention for children with calcaneal apophysitis&nbsp;","analyses":[{"number":1,"name":"Self reported treatment success in the short term&nbsp;","id":"analysis:458317145361417662","data-source":"AUTOMATIC","data-eligibility":"ARM_LEVEL_ONLY","synthesis-pico":{"control-intervention":{"name":"Usual care or no treatment"},"experimental-intervention":{"name":"Heel lifts"},"outcome":{"name":"Treatment success  (short term)"}},"data-type":"CONTINUOUS","method":"IV","effect-measure":"MD","log-scale":false,"model":"FIXED","heterogeneity-ci-enabled":false,"subgroup-estimates-enabled":true,"overall-estimate-enabled":true,"subgroup-differences-enabled":true,"pi-enabled":false,"ci-method":"WALD","ci-level":0.95,"display-settings":{"sort-studies-by":{"type":"STUDY"},"graph-label-left":"Favours heel lifts","graph-label-right":"Favours no treatment","scale":100,"show-risk-of-bias":true},"control-group":{"sample-size":32,"label":"Usual care or no treatment"},"experimental-group":{"sample-size":33,"label":"Heel lifts"},"estimate":{"mean":5,"ci-start":-3.193971567767729,"ci-end":13.19397156776773,"z-test":1.1959792442103898,"p-value":0.23170468049614634},"heterogeneity":{"chi-squared":0,"df":0,"i-squared":0,"p-value":1},"data-rows":[{"study-name":"Wiegerinck 2016","year":"2016","applicability":{"overall":true},"weight":1,"estimate":{"mean":5,"ci-start":-3.193971567767729,"ci-end":13.19397156776773},"control-group":{"mean":67.5,"sd":16.9,"sample-size":32},"experimental-group":{"mean":72.5,"sd":16.8,"sample-size":33},"risk-of-bias":[{"domain":"Bias arising from the randomization process","judgement":"LOW_RISK","support-for-judgement":"<p>Randomisation described with minimial between group differences.&nbsp;<\/p>"},{"domain":"Bias due to deviations from intended interventions","judgement":"UNCLEAR_RISK","support-for-judgement":"<p>Participants and carers aware of group allocation.<\/p>"},{"domain":"Bias due to missing outcome data","judgement":"LOW_RISK","support-for-judgement":"<p>Limited missing outcome data.&nbsp;<\/p>"},{"domain":"Bias in measurement of the outcome","judgement":"LOW_RISK","support-for-judgement":"<p>No bias identified in outcome measurement<\/p>"},{"domain":"Bias in selection of the reported result","judgement":"UNCLEAR_RISK","support-for-judgement":"<p>No identified pre-analysis plan<\/p>"},{"domain":"Overall bias","judgement":"UNCLEAR_RISK","support-for-judgement":"<p>No other bias identified.<\/p>"}],"footnote":"*Converted from medians and range"}]},{"number":2,"name":"Self reported treatment success in the medium term","id":"analysis:458317190692931318","data-source":"AUTOMATIC","data-eligibility":"ARM_LEVEL_ONLY","synthesis-pico":{"control-intervention":{"name":"Usual care or no treatment"},"experimental-intervention":{"name":"Heel lifts"},"outcome":{"name":"Treatment success  (medium term)"}},"data-type":"CONTINUOUS","method":"IV","effect-measure":"MD","log-scale":false,"model":"FIXED","heterogeneity-ci-enabled":false,"subgroup-estimates-enabled":true,"overall-estimate-enabled":true,"subgroup-differences-enabled":true,"pi-enabled":false,"ci-method":"WALD","ci-level":0.95,"display-settings":{"sort-studies-by":{"type":"STUDY"},"graph-label-left":"Favours heel lifts","graph-label-right":"Favours no treatment","scale":100,"show-risk-of-bias":true},"control-group":{"sample-size":32,"label":"Usual care or no treatment"},"experimental-group":{"sample-size":33,"label":"Heel lifts"},"estimate":{"mean":-5,"ci-start":-11.649883699315382,"ci-end":1.6498836993153816,"z-test":1.4736829042151791,"p-value":0.1405669879295451},"heterogeneity":{"chi-squared":0,"df":0,"i-squared":0,"p-value":1},"data-rows":[{"study-name":"Wiegerinck 2016","year":"2016","applicability":{"overall":true},"weight":1,"estimate":{"mean":-5,"ci-start":-11.649883699315382,"ci-end":1.6498836993153816},"control-group":{"mean":80,"sd":9.68,"sample-size":32},"experimental-group":{"mean":75,"sd":16.83,"sample-size":33},"risk-of-bias":[{"domain":"Bias arising from the randomization process","judgement":"LOW_RISK","support-for-judgement":"<p>Randomisation described with minimial between group differences.&nbsp;<\/p>"},{"domain":"Bias due to deviations from intended interventions","judgement":"UNCLEAR_RISK","support-for-judgement":"<p>Participants and carers aware of group allocation.<\/p>"},{"domain":"Bias due to missing outcome data","judgement":"LOW_RISK","support-for-judgement":"<p>Limited missing outcome data.&nbsp;<\/p>"},{"domain":"Bias in measurement of the outcome","judgement":"LOW_RISK","support-for-judgement":"<p>No bias identified in outcome measurement<\/p>"},{"domain":"Bias in selection of the reported result","judgement":"UNCLEAR_RISK","support-for-judgement":"<p>No identified pre-analysis plan<\/p>"},{"domain":"Overall bias","judgement":"UNCLEAR_RISK","support-for-judgement":"<p>No other bias identified.<\/p>"}],"footnote":"*Converted from medians and range"}]},{"number":3,"name":"Pain during an activity in the short term","id":"analysis:458536483752731110","data-source":"AUTOMATIC","data-eligibility":"ARM_LEVEL_ONLY","synthesis-pico":{"control-intervention":{"name":"Usual care or no treatment"},"experimental-intervention":{"name":"Heel lifts"},"outcome":{"name":"Pain during activity  (short term)"}},"data-type":"CONTINUOUS","method":"IV","effect-measure":"MD","log-scale":false,"model":"FIXED","heterogeneity-ci-enabled":false,"subgroup-estimates-enabled":true,"overall-estimate-enabled":true,"subgroup-differences-enabled":true,"pi-enabled":false,"ci-method":"WALD","ci-level":0.95,"display-settings":{"sort-studies-by":{"type":"STUDY"},"graph-label-left":"Favours heel lifts","graph-label-right":"Favours no treatment","scale":10,"show-risk-of-bias":true},"control-group":{"sample-size":32,"label":"Usual care or no treatment"},"experimental-group":{"sample-size":33,"label":"Heel lifts"},"estimate":{"mean":-0.5,"ci-start":-1.7432383172847767,"ci-end":0.7432383172847767,"z-test":0.788249508276338,"p-value":0.43055078231169963},"heterogeneity":{"chi-squared":0,"df":0,"i-squared":0,"p-value":1},"data-rows":[{"study-name":"Wiegerinck 2016","year":"2016","applicability":{"overall":true},"weight":0.9999999999999999,"estimate":{"mean":-0.5,"ci-start":-1.7432383172847765,"ci-end":0.7432383172847765},"control-group":{"mean":-2,"sd":2.7,"sample-size":32},"experimental-group":{"mean":-2.5,"sd":2.4,"sample-size":33},"risk-of-bias":[{"domain":"Bias arising from the randomization process","judgement":"LOW_RISK","support-for-judgement":"<p>Randomisation described with minimial between group differences.&nbsp;<\/p>"},{"domain":"Bias due to deviations from intended interventions","judgement":"UNCLEAR_RISK","support-for-judgement":"<p>Participants and carers aware of group allocation.<\/p>"},{"domain":"Bias due to missing outcome data","judgement":"LOW_RISK","support-for-judgement":"<p>Limited missing outcome data.&nbsp;<\/p>"},{"domain":"Bias in measurement of the outcome","judgement":"LOW_RISK","support-for-judgement":"<p>No bias identified in outcome measurement<\/p>"},{"domain":"Bias in selection of the reported result","judgement":"UNCLEAR_RISK","support-for-judgement":"<p>No identified pre-analysis plan<\/p>"},{"domain":"Overall bias","judgement":"UNCLEAR_RISK","support-for-judgement":"<p>No other bias identified.<\/p>"}],"footnote":"*Change from baseline to timepoint means and standard deviations used"}]},{"number":4,"name":"Pain during an activity in the medium term","id":"analysis:458319273328713107","data-source":"AUTOMATIC","data-eligibility":"ARM_LEVEL_ONLY","synthesis-pico":{"control-intervention":{"name":"Usual care or no treatment"},"experimental-intervention":{"name":"Heel lifts"},"outcome":{"name":"Pain during activity  (medium term)"}},"data-type":"CONTINUOUS","method":"IV","effect-measure":"MD","log-scale":false,"model":"FIXED","heterogeneity-ci-enabled":false,"subgroup-estimates-enabled":true,"overall-estimate-enabled":true,"subgroup-differences-enabled":true,"pi-enabled":false,"ci-method":"WALD","ci-level":0.95,"display-settings":{"sort-studies-by":{"type":"STUDY"},"graph-label-left":"Favours heel lifts","graph-label-right":"Favours no treatment","scale":10,"show-risk-of-bias":true},"control-group":{"sample-size":32,"label":"Usual care or no treatment"},"experimental-group":{"sample-size":33,"label":"Heel lifts"},"estimate":{"mean":-0.3999999999999999,"ci-start":-1.7856938230113484,"ci-end":0.9856938230113486,"z-test":0.565771154346555,"p-value":0.5715493605581714},"heterogeneity":{"chi-squared":0,"df":0,"i-squared":0,"p-value":1},"data-rows":[{"study-name":"Wiegerinck 2016","year":"2016","applicability":{"overall":true},"weight":1,"estimate":{"mean":-0.3999999999999999,"ci-start":-1.7856938230113486,"ci-end":0.9856938230113488},"control-group":{"mean":-3.9,"sd":2.8,"sample-size":32},"experimental-group":{"mean":-4.3,"sd":2.9,"sample-size":33},"risk-of-bias":[{"domain":"Bias arising from the randomization process","judgement":"LOW_RISK","support-for-judgement":"<p>Randomisation described with minimial between group differences.&nbsp;<\/p>"},{"domain":"Bias due to deviations from intended interventions","judgement":"UNCLEAR_RISK","support-for-judgement":"<p>Participants and carers aware of group allocation.<\/p>"},{"domain":"Bias due to missing outcome data","judgement":"LOW_RISK","support-for-judgement":"<p>Limited missing outcome data.&nbsp;<\/p>"},{"domain":"Bias in measurement of the outcome","judgement":"LOW_RISK","support-for-judgement":"<p>No bias identified in outcome measurement.<\/p>"},{"domain":"Bias in selection of the reported result","judgement":"UNCLEAR_RISK","support-for-judgement":"<p>No identified pre-analysis plan.<\/p>"},{"domain":"Overall bias","judgement":"UNCLEAR_RISK","support-for-judgement":"<p>No other bias identified.<\/p>"}]}]}]},{"number":7,"name":"Foot orthoses versus usual care for children with calcaneal apophysitis","analyses":[{"number":1,"name":"Pain during activity in the short term","id":"analysis:458330673422636064","data-source":"AUTOMATIC","data-eligibility":"ARM_LEVEL_ONLY","synthesis-pico":{"control-intervention":{"name":"Usual care or no treatment"},"experimental-intervention":{"name":"Foot orthoses, bracing, taping or straps"},"outcome":{"name":"Pain during activity  (short term)"}},"data-type":"CONTINUOUS","method":"IV","effect-measure":"MD","log-scale":false,"model":"FIXED","heterogeneity-ci-enabled":false,"subgroup-estimates-enabled":true,"overall-estimate-enabled":true,"subgroup-differences-enabled":true,"pi-enabled":false,"ci-method":"WALD","ci-level":0.95,"display-settings":{"sort-studies-by":{"type":"STUDY"},"graph-label-left":"Favours foot orthoses","graph-label-right":"Favours usual care","scale":100,"show-risk-of-bias":true},"control-group":{"sample-size":15,"label":"Usual care or no treatment"},"experimental-group":{"sample-size":15,"label":"Foot orthoses, bracing, taping or straps"},"estimate":{"mean":-2.25,"ci-start":-2.9821630785317774,"ci-end":-1.5178369214682226,"z-test":6.023137596692841,"p-value":1.710678906629196E-9},"heterogeneity":{"chi-squared":0,"df":0,"i-squared":0,"p-value":1},"data-rows":[{"study-name":"Perhamre 2012","year":"2012","applicability":{"overall":true},"weight":1,"estimate":{"mean":-2.25,"ci-start":-2.9821630785317774,"ci-end":-1.5178369214682226},"control-group":{"mean":2.5,"sd":1.44,"sample-size":15},"experimental-group":{"mean":0.25,"sd":0.14,"sample-size":15},"risk-of-bias":[{"domain":"Bias arising from the randomization process","judgement":"UNCLEAR_RISK","support-for-judgement":"<p>Randomised but no information about how or if there was allocation concealment<\/p>"},{"domain":"Bias due to deviations from intended interventions","judgement":"UNCLEAR_RISK","support-for-judgement":"<p>Participants and carers knew the allocation. Unclear is assessors knew allocation.<\/p>"},{"domain":"Bias due to missing outcome data","judgement":"LOW_RISK","support-for-judgement":"<p>All outcomes for randomised participants were analysed.&nbsp;<\/p>"},{"domain":"Bias in measurement of the outcome","judgement":"LOW_RISK","support-for-judgement":"<p>Outcome measure appropriate and self reported.&nbsp;<\/p>"},{"domain":"Bias in selection of the reported result","judgement":"UNCLEAR_RISK","support-for-judgement":"<p>No protocol or pre-analysis plan.&nbsp;<\/p>"},{"domain":"Overall bias","judgement":"UNCLEAR_RISK","support-for-judgement":"<p>No other bias identified&nbsp;<\/p>"}],"footnote":"*Mean values calculated from median as per protocol"}]}]},{"number":8,"name":"Exercise versus usual care for children with calcaneal apophysitis","analyses":[{"number":1,"name":"Treatment success in the short term","id":"analysis:458316963045769766","data-source":"AUTOMATIC","data-eligibility":"ARM_LEVEL_ONLY","synthesis-pico":{"control-intervention":{"name":"Usual care or no treatment"},"experimental-intervention":{"name":"Exercise"},"outcome":{"name":"Treatment success  (short term)"}},"data-type":"CONTINUOUS","method":"IV","effect-measure":"MD","log-scale":false,"model":"FIXED","heterogeneity-ci-enabled":false,"subgroup-estimates-enabled":true,"overall-estimate-enabled":true,"subgroup-differences-enabled":true,"pi-enabled":false,"ci-method":"WALD","ci-level":0.95,"display-settings":{"sort-studies-by":{"type":"STUDY"},"graph-label-left":"Favours exercise","graph-label-right":"Favours no treatment","scale":10,"show-risk-of-bias":true},"control-group":{"sample-size":32,"label":"Usual care or no treatment"},"experimental-group":{"sample-size":33,"label":"Exercise"},"estimate":{"mean":-1.25,"ci-start":-9.74530312147557,"ci-end":7.245303121475571,"z-test":0.2883893541693341,"p-value":0.7730487162466417},"heterogeneity":{"chi-squared":0,"df":0,"i-squared":0,"p-value":1},"data-rows":[{"study-name":"Wiegerinck 2016","year":"2016","applicability":{"overall":true},"weight":1,"estimate":{"mean":-1.25,"ci-start":-9.74530312147557,"ci-end":7.245303121475571},"control-group":{"mean":67.5,"sd":16.9,"sample-size":32},"experimental-group":{"mean":66.25,"sd":18.04,"sample-size":33},"risk-of-bias":[{"domain":"Bias arising from the randomization process","judgement":"LOW_RISK","support-for-judgement":"<p>Randomisation described with minimial between group differences.&nbsp;<\/p>"},{"domain":"Bias due to deviations from intended interventions","judgement":"UNCLEAR_RISK","support-for-judgement":"<p>Participants and carers aware of group allocation.<\/p>"},{"domain":"Bias due to missing outcome data","judgement":"LOW_RISK","support-for-judgement":"<p>Limited missing outcome data.&nbsp;<\/p>"},{"domain":"Bias in measurement of the outcome","judgement":"LOW_RISK","support-for-judgement":"<p>No bias identified in outcome measurement<\/p>"},{"domain":"Bias in selection of the reported result","judgement":"UNCLEAR_RISK","support-for-judgement":"<p>No identified pre-analysis plan<\/p>"},{"domain":"Overall bias","judgement":"UNCLEAR_RISK","support-for-judgement":"<p>No other bias identified.<\/p>"}],"footnote":"*Converted from medians and range"}]},{"number":2,"name":"Treatment success in the medium term","id":"analysis:458317174778431142","data-source":"AUTOMATIC","data-eligibility":"ARM_LEVEL_ONLY","synthesis-pico":{"control-intervention":{"name":"Usual care or no treatment"},"experimental-intervention":{"name":"Exercise"},"outcome":{"name":"Treatment success  (medium term)"}},"data-type":"CONTINUOUS","method":"IV","effect-measure":"MD","log-scale":false,"model":"FIXED","heterogeneity-ci-enabled":false,"subgroup-estimates-enabled":true,"overall-estimate-enabled":true,"subgroup-differences-enabled":true,"pi-enabled":false,"ci-method":"WALD","ci-level":0.95,"display-settings":{"sort-studies-by":{"type":"STUDY"},"graph-label-left":"Favours exercise","graph-label-right":"Favours no treatment","scale":100,"show-risk-of-bias":true},"control-group":{"sample-size":32,"label":"Usual care or no treatment"},"experimental-group":{"sample-size":33,"label":"Exercise"},"estimate":{"mean":-2.5,"ci-start":-7.797849700203938,"ci-end":2.7978497002039378,"z-test":0.9248865556079321,"p-value":0.35502493147795977},"heterogeneity":{"chi-squared":0,"df":0,"i-squared":0,"p-value":1},"data-rows":[{"study-name":"Wiegerinck 2016","year":"2016","applicability":{"overall":true},"weight":0.9999999999999999,"estimate":{"mean":-2.5,"ci-start":-7.797849700203938,"ci-end":2.7978497002039378},"control-group":{"mean":80,"sd":9.68,"sample-size":32},"experimental-group":{"mean":77.5,"sd":12.02,"sample-size":33},"risk-of-bias":[{"domain":"Bias arising from the randomization process","judgement":"LOW_RISK","support-for-judgement":"<p>Randomisation described with minimial between group differences.&nbsp;<\/p>"},{"domain":"Bias due to deviations from intended interventions","judgement":"UNCLEAR_RISK","support-for-judgement":"<p>Participants and carers aware of group allocation.<\/p>"},{"domain":"Bias due to missing outcome data","judgement":"LOW_RISK","support-for-judgement":"<p>Limited missing outcome data.&nbsp;<\/p>"},{"domain":"Bias in measurement of the outcome","judgement":"LOW_RISK","support-for-judgement":"<p>No bias identified in outcome measurement<\/p>"},{"domain":"Bias in selection of the reported result","judgement":"UNCLEAR_RISK","support-for-judgement":"<p>No identified pre-analysis plan<\/p>"},{"domain":"Overall bias","judgement":"UNCLEAR_RISK","support-for-judgement":"<p>No other bias identified.<\/p>"}],"footnote":"*Converted from medians and range"}]},{"number":3,"name":"Withdrawals due to adverse events","id":"analysis:464948687989671843","data-source":"AUTOMATIC","data-eligibility":"ARM_LEVEL_ONLY","synthesis-pico":{"control-intervention":{"name":"Usual care or no treatment"},"experimental-intervention":{"name":"Exercise"},"outcome":{"name":"Adverse events"}},"data-type":"DICHOTOMOUS","method":"IV","effect-measure":"LOG_OR","log-scale":true,"model":"FIXED","heterogeneity-ci-enabled":false,"subgroup-estimates-enabled":true,"overall-estimate-enabled":true,"subgroup-differences-enabled":true,"pi-enabled":false,"swap-event-and-non-event":false,"ci-method":"WALD","ci-level":0.95,"display-settings":{"sort-studies-by":{"type":"STUDY"},"graph-label-left":"Favours exercise","graph-label-right":"Favours usual care or no treatment","scale":100,"show-risk-of-bias":true},"control-group":{"cases":0,"sample-size":32,"label":"Usual care or no treatment"},"experimental-group":{"cases":0,"sample-size":33,"label":"Exercise"},"data-rows":[{"study-name":"Wiegerinck 2016","year":"2016","applicability":{"overall":true},"control-group":{"cases":0,"sample-size":32},"experimental-group":{"cases":0,"sample-size":33},"risk-of-bias":[{"domain":"Bias arising from the randomization process","judgement":"LOW_RISK","support-for-judgement":"<p>Randomisation described with minimial between group differences.&nbsp;<\/p>"},{"domain":"Bias due to deviations from intended interventions","judgement":"UNCLEAR_RISK","support-for-judgement":"<p>Participants and carers aware of group allocation.<\/p>"},{"domain":"Bias due to missing outcome data","judgement":"LOW_RISK","support-for-judgement":"<p>Limited missing outcome data.&nbsp;<\/p>"},{"domain":"Bias in measurement of the outcome","judgement":"LOW_RISK","support-for-judgement":"<p>No bias identified in outcome measurement<\/p>"},{"domain":"Bias in selection of the reported result","judgement":"UNCLEAR_RISK","support-for-judgement":"<p>No identified pre-analysis plan<\/p>"},{"domain":"Overall bias","judgement":"UNCLEAR_RISK","support-for-judgement":"<p>No other bias identified<\/p>"}]}]},{"number":4,"name":"Pain during an activity in the short term","id":"analysis:458319186409101819","data-source":"AUTOMATIC","data-eligibility":"ARM_LEVEL_ONLY","synthesis-pico":{"control-intervention":{"name":"Usual care or no treatment"},"experimental-intervention":{"name":"Exercise"},"outcome":{"name":"Pain during activity  (short term)"}},"data-type":"CONTINUOUS","method":"IV","effect-measure":"MD","log-scale":false,"model":"FIXED","heterogeneity-ci-enabled":false,"subgroup-estimates-enabled":true,"overall-estimate-enabled":true,"subgroup-differences-enabled":true,"pi-enabled":false,"ci-method":"WALD","ci-level":0.95,"display-settings":{"sort-studies-by":{"type":"STUDY"},"graph-label-left":"Favours exercise","graph-label-right":"Favours no treatment","scale":10,"show-risk-of-bias":true},"control-group":{"sample-size":32,"label":"Usual care or no treatment"},"experimental-group":{"sample-size":33,"label":"Exercise"},"estimate":{"mean":-1.2000000000000002,"ci-start":-2.465970519664751,"ci-end":0.0659705196647502,"z-test":1.8578290291237605,"p-value":0.06319329736290705},"heterogeneity":{"chi-squared":0,"df":0,"i-squared":0,"p-value":1},"data-rows":[{"study-name":"Wiegerinck 2016","year":"2016","applicability":{"overall":true},"weight":1,"estimate":{"mean":-1.2000000000000002,"ci-start":-2.465970519664751,"ci-end":0.0659705196647502},"control-group":{"mean":-2,"sd":2.7,"sample-size":32},"experimental-group":{"mean":-3.2,"sd":2.5,"sample-size":33},"risk-of-bias":[{"domain":"Bias arising from the randomization process","judgement":"LOW_RISK","support-for-judgement":"<p>Randomisation described with minimial between group differences.&nbsp;<\/p>"},{"domain":"Bias due to deviations from intended interventions","judgement":"UNCLEAR_RISK","support-for-judgement":"<p>Participants and carers aware of group allocation.<\/p>"},{"domain":"Bias due to missing outcome data","judgement":"LOW_RISK","support-for-judgement":"<p>Limited missing outcome data.&nbsp;<\/p>"},{"domain":"Bias in measurement of the outcome","judgement":"LOW_RISK","support-for-judgement":"<p>No bias identified in outcome measurement<\/p>"},{"domain":"Bias in selection of the reported result","judgement":"UNCLEAR_RISK","support-for-judgement":"<p>No identified pre-analysis plan<\/p>"},{"domain":"Overall bias","judgement":"UNCLEAR_RISK","support-for-judgement":"<p>No other bias identified.<\/p>"}],"footnote":"*Change from baseline to timepoint means and standard deviations used"}]},{"number":5,"name":"Pain during an activity in the medium term","id":"analysis:458319257650666862","data-source":"AUTOMATIC","data-eligibility":"ARM_LEVEL_ONLY","synthesis-pico":{"control-intervention":{"name":"Usual care or no treatment"},"experimental-intervention":{"name":"Exercise"},"outcome":{"name":"Pain during activity  (medium term)"}},"data-type":"CONTINUOUS","method":"IV","effect-measure":"MD","log-scale":false,"model":"FIXED","heterogeneity-ci-enabled":false,"subgroup-estimates-enabled":true,"overall-estimate-enabled":true,"subgroup-differences-enabled":true,"pi-enabled":false,"ci-method":"WALD","ci-level":0.95,"display-settings":{"sort-studies-by":{"type":"STUDY"},"graph-label-left":"Favours exercise","graph-label-right":"Favours no treatment","scale":10,"show-risk-of-bias":true},"control-group":{"sample-size":32,"label":"Usual care or no treatment"},"experimental-group":{"sample-size":33,"label":"Exercise"},"estimate":{"mean":0.10000000000000009,"ci-start":-1.3102581318794424,"ci-end":1.5102581318794426,"z-test":0.13897909469438932,"p-value":0.8894666687646009},"heterogeneity":{"chi-squared":0,"df":0,"i-squared":0,"p-value":1},"data-rows":[{"study-name":"Wiegerinck 2016","year":"2016","applicability":{"overall":true},"weight":1,"estimate":{"mean":0.10000000000000009,"ci-start":-1.3102581318794424,"ci-end":1.5102581318794426},"control-group":{"mean":-3.9,"sd":2.8,"sample-size":32},"experimental-group":{"mean":-3.8,"sd":3,"sample-size":33},"risk-of-bias":[{"domain":"Bias arising from the randomization process","judgement":"LOW_RISK","support-for-judgement":"<p>Randomisation described with minimial between group differences.&nbsp;<\/p>"},{"domain":"Bias due to deviations from intended interventions","judgement":"UNCLEAR_RISK","support-for-judgement":"<p>Participants and carers aware of group allocation.<\/p>"},{"domain":"Bias due to missing outcome data","judgement":"LOW_RISK","support-for-judgement":"<p>Limited missing outcome data.&nbsp;<\/p>"},{"domain":"Bias in measurement of the outcome","judgement":"LOW_RISK","support-for-judgement":"<p>No bias identified in outcome measurement.<\/p>"},{"domain":"Bias in selection of the reported result","judgement":"UNCLEAR_RISK","support-for-judgement":"<p>No identified pre-analysis plan.<\/p>"},{"domain":"Overall bias","judgement":"UNCLEAR_RISK","support-for-judgement":"<p>No other bias identified.<\/p>"}]}]}]},{"number":9,"name":"Exercise versus heel lifts for children with calcaneal apophysitis&nbsp;","analyses":[{"number":1,"name":"Self reported treatment success in the short term&nbsp;","id":"analysis:458806923989962725","data-source":"AUTOMATIC","data-eligibility":"ARM_LEVEL_ONLY","synthesis-pico":{"control-intervention":{"name":"Heel lifts"},"experimental-intervention":{"name":"Exercise"},"outcome":{"name":"Treatment success  (short term)"}},"data-type":"CONTINUOUS","method":"IV","effect-measure":"MD","log-scale":false,"model":"FIXED","heterogeneity-ci-enabled":false,"subgroup-estimates-enabled":true,"overall-estimate-enabled":true,"subgroup-differences-enabled":true,"pi-enabled":false,"ci-method":"WALD","ci-level":0.95,"display-settings":{"sort-studies-by":{"type":"STUDY"},"graph-label-left":"Favours heel lifts","graph-label-right":"Favours no treatment","scale":100,"show-risk-of-bias":true},"control-group":{"sample-size":33,"label":"Heel lifts"},"experimental-group":{"sample-size":33,"label":"Exercise"},"estimate":{"mean":-6.25,"ci-start":-14.660642324934846,"ci-end":2.1606423249348463,"z-test":1.4564612820424787,"p-value":0.14526514534652094},"heterogeneity":{"chi-squared":0,"df":0,"i-squared":0,"p-value":1},"data-rows":[{"study-name":"Wiegerinck 2016","year":"2016","applicability":{"overall":true},"weight":1,"estimate":{"mean":-6.25,"ci-start":-14.660642324934846,"ci-end":2.1606423249348463},"control-group":{"mean":72.5,"sd":16.8,"sample-size":33},"experimental-group":{"mean":66.25,"sd":18.04,"sample-size":33},"risk-of-bias":[{"domain":"Bias arising from the randomization process","judgement":"LOW_RISK","support-for-judgement":"<p>Randomisation described with minimial between group differences.&nbsp;<\/p>"},{"domain":"Bias due to deviations from intended interventions","judgement":"UNCLEAR_RISK","support-for-judgement":"<p>Participants and carers aware of group allocation.<\/p>"},{"domain":"Bias due to missing outcome data","judgement":"LOW_RISK","support-for-judgement":"<p>Limited missing outcome data.&nbsp;<\/p>"},{"domain":"Bias in measurement of the outcome","judgement":"LOW_RISK","support-for-judgement":"<p>No bias identified in outcome measurement<\/p>"},{"domain":"Bias in selection of the reported result","judgement":"UNCLEAR_RISK","support-for-judgement":"<p>No identified pre-analysis plan<\/p>"},{"domain":"Overall bias","judgement":"UNCLEAR_RISK","support-for-judgement":"<p>No other bias identified.<\/p>"}],"footnote":"*Converted from medians and range"}]},{"number":2,"name":"Self reported treatment success in the medium term&nbsp;","id":"analysis:458807079429034202","data-source":"AUTOMATIC","data-eligibility":"ARM_LEVEL_ONLY","synthesis-pico":{"control-intervention":{"name":"Heel lifts"},"experimental-intervention":{"name":"Exercise"},"outcome":{"name":"Treatment success  (medium term)"}},"data-type":"CONTINUOUS","method":"IV","effect-measure":"MD","log-scale":false,"model":"FIXED","heterogeneity-ci-enabled":false,"subgroup-estimates-enabled":true,"overall-estimate-enabled":true,"subgroup-differences-enabled":true,"pi-enabled":false,"ci-method":"WALD","ci-level":0.95,"display-settings":{"sort-studies-by":{"type":"STUDY"},"graph-label-left":"Favours exercise","graph-label-right":"Favours heel lifts","scale":100,"show-risk-of-bias":true},"control-group":{"sample-size":33,"label":"Heel lifts"},"experimental-group":{"sample-size":33,"label":"Exercise"},"estimate":{"mean":2.5,"ci-start":-4.556277008653947,"ci-end":9.556277008653947,"z-test":0.6944044225220746,"p-value":0.4874286258513508},"heterogeneity":{"chi-squared":0,"df":0,"i-squared":0,"p-value":1},"data-rows":[{"study-name":"Wiegerinck 2016","year":"2016","applicability":{"overall":true},"weight":1,"estimate":{"mean":2.5,"ci-start":-4.556277008653947,"ci-end":9.556277008653947},"control-group":{"mean":75,"sd":16.83,"sample-size":33},"experimental-group":{"mean":77.5,"sd":12.02,"sample-size":33},"risk-of-bias":[{"domain":"Bias arising from the randomization process","judgement":"LOW_RISK","support-for-judgement":"<p>Randomisation described with minimial between group differences.&nbsp;<\/p>"},{"domain":"Bias due to deviations from intended interventions","judgement":"UNCLEAR_RISK","support-for-judgement":"<p>Participants and carers aware of group allocation.<\/p>"},{"domain":"Bias due to missing outcome data","judgement":"LOW_RISK","support-for-judgement":"<p>Limited missing outcome data.&nbsp;<\/p>"},{"domain":"Bias in measurement of the outcome","judgement":"LOW_RISK","support-for-judgement":"<p>No bias identified in outcome measurement<\/p>"},{"domain":"Bias in selection of the reported result","judgement":"UNCLEAR_RISK","support-for-judgement":"<p>No identified pre-analysis plan<\/p>"},{"domain":"Overall bias","judgement":"UNCLEAR_RISK","support-for-judgement":"<p>No other bias identified.<\/p>"}],"footnote":"*Converted from medians and range"}]},{"number":3,"name":"Pain during activity in the short term","id":"analysis:458332067894237979","data-source":"AUTOMATIC","data-eligibility":"ARM_LEVEL_ONLY","synthesis-pico":{"control-intervention":{"name":"Heel lifts"},"experimental-intervention":{"name":"Exercise"},"outcome":{"name":"Pain during activity  (short term)"}},"data-type":"CONTINUOUS","method":"IV","effect-measure":"MD","log-scale":false,"model":"FIXED","heterogeneity-ci-enabled":false,"subgroup-estimates-enabled":true,"overall-estimate-enabled":true,"subgroup-differences-enabled":true,"pi-enabled":false,"ci-method":"WALD","ci-level":0.95,"display-settings":{"sort-studies-by":{"type":"STUDY"},"graph-label-left":"Favours exercise","graph-label-right":"Favours heel lifts","scale":10,"show-risk-of-bias":true},"control-group":{"sample-size":33,"label":"Heel lifts"},"experimental-group":{"sample-size":33,"label":"Exercise"},"estimate":{"mean":-0.7000000000000002,"ci-start":-1.882395109532579,"ci-end":0.4823951095325787,"z-test":1.160335304262552,"p-value":0.2459123359214217},"heterogeneity":{"chi-squared":0,"df":0,"i-squared":0,"p-value":1},"data-rows":[{"study-name":"Wiegerinck 2016","year":"2016","applicability":{"overall":true},"weight":1.0000000000000002,"estimate":{"mean":-0.7000000000000002,"ci-start":-1.882395109532579,"ci-end":0.4823951095325787},"control-group":{"mean":-2.5,"sd":2.4,"sample-size":33},"experimental-group":{"mean":-3.2,"sd":2.5,"sample-size":33},"risk-of-bias":[{"domain":"Bias arising from the randomization process","judgement":"LOW_RISK","support-for-judgement":"<p>Randomisation described with minimial between group differences.&nbsp;<\/p>"},{"domain":"Bias due to deviations from intended interventions","judgement":"UNCLEAR_RISK","support-for-judgement":"<p>Participants and carers aware of group allocation.<\/p>"},{"domain":"Bias due to missing outcome data","judgement":"LOW_RISK","support-for-judgement":"<p>Limited missing outcome data.&nbsp;<\/p>"},{"domain":"Bias in measurement of the outcome","judgement":"LOW_RISK","support-for-judgement":"<p>No bias identified in outcome measurement<\/p>"},{"domain":"Bias in selection of the reported result","judgement":"UNCLEAR_RISK","support-for-judgement":"<p>No identified pre-analysis plan<\/p>"},{"domain":"Overall bias","judgement":"UNCLEAR_RISK","support-for-judgement":"<p>No other bias identified.<\/p>"}],"footnote":"*Change from baseline to timepoint means and standard deviations used"}]},{"number":4,"name":"Pain during activity in the medium term&nbsp;","id":"analysis:458332112870546299","data-source":"AUTOMATIC","data-eligibility":"ARM_LEVEL_ONLY","synthesis-pico":{"control-intervention":{"name":"Heel lifts"},"experimental-intervention":{"name":"Exercise"},"outcome":{"name":"Pain during activity  (medium term)"}},"data-type":"CONTINUOUS","method":"IV","effect-measure":"MD","log-scale":false,"model":"FIXED","heterogeneity-ci-enabled":false,"subgroup-estimates-enabled":true,"overall-estimate-enabled":true,"subgroup-differences-enabled":true,"pi-enabled":false,"ci-method":"WALD","ci-level":0.95,"display-settings":{"sort-studies-by":{"type":"STUDY"},"graph-label-left":"Favours exercise","graph-label-right":"Favours heel lifts","scale":10,"show-risk-of-bias":true},"control-group":{"sample-size":33,"label":"Heel lifts"},"experimental-group":{"sample-size":33,"label":"Exercise"},"estimate":{"mean":0.5,"ci-start":-0.92360828443915,"ci-end":1.92360828443915,"z-test":0.6883789613911276,"p-value":0.4912141736419735},"heterogeneity":{"chi-squared":0,"df":0,"i-squared":0,"p-value":1},"data-rows":[{"study-name":"Wiegerinck 2016","year":"2016","applicability":{"overall":true},"weight":1,"estimate":{"mean":0.5,"ci-start":-0.92360828443915,"ci-end":1.92360828443915},"control-group":{"mean":-4.3,"sd":2.9,"sample-size":33},"experimental-group":{"mean":-3.8,"sd":3,"sample-size":33},"risk-of-bias":[{"domain":"Bias arising from the randomization process","judgement":"LOW_RISK","support-for-judgement":"<p>Randomisation described with minimial between group differences.&nbsp;<\/p>"},{"domain":"Bias due to deviations from intended interventions","judgement":"UNCLEAR_RISK","support-for-judgement":"<p>Participants and carers aware of group allocation.<\/p>"},{"domain":"Bias due to missing outcome data","judgement":"LOW_RISK","support-for-judgement":"<p>Limited missing outcome data.&nbsp;<\/p>"},{"domain":"Bias in measurement of the outcome","judgement":"LOW_RISK","support-for-judgement":"<p>No bias identified in outcome measurement.<\/p>"},{"domain":"Bias in selection of the reported result","judgement":"UNCLEAR_RISK","support-for-judgement":"<p>No identified pre-analysis plan.<\/p>"},{"domain":"Overall bias","judgement":"UNCLEAR_RISK","support-for-judgement":"<p>No other bias identified.<\/p>"}]}]}]},{"number":10,"name":"Foot orthoses versus no treatment for children with calcaneal apophysitis","analyses":[{"number":1,"name":"Pain during activity in the short term","id":"analysis:465327832889325207","data-source":"AUTOMATIC","data-eligibility":"ARM_LEVEL_ONLY","synthesis-pico":{"control-intervention":{"name":"Usual care or no treatment"},"experimental-intervention":{"name":"Foot orthoses, bracing, taping or straps"},"outcome":{"name":"Pain during activity  (short term)"}},"data-type":"CONTINUOUS","method":"IV","effect-measure":"MD","log-scale":false,"model":"FIXED","heterogeneity-ci-enabled":false,"subgroup-estimates-enabled":true,"overall-estimate-enabled":true,"subgroup-differences-enabled":true,"pi-enabled":false,"ci-method":"WALD","ci-level":0.95,"display-settings":{"sort-studies-by":{"type":"STUDY"},"graph-label-left":"Favours foot orthoses","graph-label-right":"Favours no treatment","scale":100,"show-risk-of-bias":true},"control-group":{"sample-size":15,"label":"Usual care or no treatment"},"experimental-group":{"sample-size":15,"label":"Foot orthoses, bracing, taping or straps"},"estimate":{"mean":-2.25,"ci-start":-2.9821630785317774,"ci-end":-1.5178369214682226,"z-test":6.023137596692841,"p-value":1.710678906629196E-9},"heterogeneity":{"chi-squared":0,"df":0,"i-squared":0,"p-value":1},"data-rows":[{"study-name":"Perhamre 2012","year":"2012","applicability":{"overall":true},"weight":1,"estimate":{"mean":-2.25,"ci-start":-2.9821630785317774,"ci-end":-1.5178369214682226},"control-group":{"mean":2.5,"sd":1.44,"sample-size":15},"experimental-group":{"mean":0.25,"sd":0.14,"sample-size":15},"risk-of-bias":[{"domain":"Bias arising from the randomization process","judgement":"UNCLEAR_RISK","support-for-judgement":"<p>Randomised but no information about how or if there was allocation concealment<\/p>"},{"domain":"Bias due to deviations from intended interventions","judgement":"UNCLEAR_RISK","support-for-judgement":"<p>Participants and carers knew the allocation. Unclear is assessors knew allocation.<\/p>"},{"domain":"Bias due to missing outcome data","judgement":"LOW_RISK","support-for-judgement":"<p>All outcomes for randomised participants were analysed.&nbsp;<\/p>"},{"domain":"Bias in measurement of the outcome","judgement":"LOW_RISK","support-for-judgement":"<p>Outcome measure appropriate and self reported.&nbsp;<\/p>"},{"domain":"Bias in selection of the reported result","judgement":"UNCLEAR_RISK","support-for-judgement":"<p>No protocol or pre-analysis plan.&nbsp;<\/p>"},{"domain":"Overall bias","judgement":"UNCLEAR_RISK","support-for-judgement":"<p>No other bias identified&nbsp;<\/p>"}],"footnote":"*Mean values calculated from median as per protocol"}]}]}]}
