# Supplementary material for: Non‐surgical treatment for lower limb apophyseal injuries
Source: Cochrane Database Syst Rev. 2026 Jul 15;2026(7):CD015156. doi: 10.1002/14651858.CD015156.pub2 (PMC13370774; doi:10.1002/14651858.CD015156.pub2)
Supplement: Supplementary file 7 — Supplementary material 7 Data package [file CD015156-SUP-07-dataPackage.zip › CD015156-other-references/CD015156-additional-references.ris]

TY  - JOUR
AU  - Binkley,J.M.
AU  - Stratford,P.W.
AU  - Lott,S.A.
AU  - Riddle,D.L.
TI  - North American Orthopaedic Rehabilitation Research Network. The Lower Extremity Functional Scale (LEFS): scale development, measurement properties, and clinical application
JF  - Physical Therapy
DA  - 1999///
VL  - 79
IS  - 4
SP  - 371
EP  - 83
ER  - 

TY  - JOUR
AU  - Borg,G.
TI  - Psychophysical bases of perceived exertion
JF  - Medicine & Science in Sports & Exercise
DA  - 1982///
VL  - 14
IS  - 5
SP  - 377
EP  - 81
ER  - 

TY  - JOUR
AU  - Castarlenas,E.
AU  - Jensen,M.P.
AU  - Von Baeyer,C.L.
AU  - Miró,J.
TI  - Psychometric properties of the numerical rating scale to assess self-reported pain intensity in children and adolescents: a systematic review
JF  - Clinical Journal of Pain
DA  - 2017///
VL  - 33
IS  - 4
SP  - 376
EP  - 83
DO  - 10.1097/AJP.0000000000000406
ER  - 

TY  - JOUR
AU  - Davies,L.M.
AU  - Pacey,V.
AU  - Sturgiss,E.
AU  - Munro,J.
AU  - Haines,T.
AU  - Smith,M.
TI  - Prioritising conditions resulting in chronic lower limb musculoskeletal pain in children and adolescents for development of clinical practice guidelines: an Australian Delphi study
JF  - BMC Pediatrics
DA  - 2026///
VL  - 23
IS  - 26
SP  - 185
DO  - 10.1186/s12887-026-06600-4
ER  - 

TY  - JOUR
AU  - De Lucena,G.L.
AU  - Dos Santos,G.C.
AU  - Guerra,R.O.
TI  - Prevalence and associated factors of Osgood-Schlatter syndrome in a population-based sample of Brazilian adolescents
JF  - American Journal of Sports Medicine
DA  - 2011///
VL  - 39
IS  - 2
SP  - 415
EP  - 20
ER  - 

TY  - GEN
AU  - Deeks,J.J.
AU  - Higgins,J.P.
AU  - Altman,D.G.
TI  - Chapter 10: Analysing data and undertaking meta-analyses. In: Higgins JP, Thomas J, Chandler J, Cumpston M, Li T, Page MJ, et al, editor(s). Cochrane Handbook for Systematic Reviews of Interventions Version 6.3 (updated February 2022). Cochrane, 2022
JF  - Available from https://training.cochrane.org/handbook/archive/v6.3
ER  - 

TY  - JOUR
AU  - Dellal,A.
AU  - Lago-Peñas,C.
AU  - Rey,E.
AU  - Chamari,K.
AU  - Orhant,E.
TI  - The effects of a congested fixture period on physical performance, technical activity and injury rate during matches in a professional soccer team
JF  - British Journal of Sports Medicine
DA  - 2015///
VL  - 49
IS  - 6
SP  - 390
EP  - 4
ER  - 

TY  - JOUR
AU  - Ducher,G.
AU  - Cook,J.
AU  - Spurrier,D.
AU  - Coombs,P.
AU  - Ptasznik,R.
AU  - Black,J.
TI  - Ultrasound imaging of the patellar tendon attachment to the tibia during puberty: a 12-month follow-up in tennis players
JF  - Scandinavian Journal of Medicine and Science in Sports
DA  - 2010///
VL  - 20
IS  - 1
SP  - e35
EP  - e40
ER  - 

TY  - JOUR
AU  - Ehrenborg,G.
TI  - The Osgood – Schlatter lesion: a clinical study of 170 cases
JF  - Acta Chirurgica Scandinavica
DA  - 1962///
VL  - 124
SP  - 89
EP  - 105
ER  - 

TY  - JOUR
AU  - Eime,R.M.
AU  - Harvey,J.T.
AU  - Charity,M.J.
TI  - Sport drop-out during adolescence: is it real, or an artefact of sampling behaviour?
JF  - International Journal of Sport Policy and Politics
DA  - 2019///
VL  - 11
IS  - 4
SP  - 715
EP  - 26
ER  - 

TY  - COMP
TI  - GRADEpro GDT
DA  - 2015///
PB  - McMaster University (developed by Evidence Prime)
CY  - Hamilton (ON)
MD  - Available at https://gradepro.org
ER  - 

TY  - JOUR
AU  - Gijon-Nogueron,G.
AU  - Cortes-Jeronimo,E.
AU  - Cervera-Marin,J.A.
AU  - Garcia-de-la-Pena,R.
AU  - Benhamu-Benhamu,S.
AU  - Luque-Suarez,A.
TI  - Foot orthoses custom-made by vacuum forming on the non-load-bearing foot: preliminary results in male children with calcaneal apophysitis (Sever's disease)
JF  - Prosthetics and Orthotics International
DA  - 2013///
VL  - 37
IS  - 6
SP  - 495
EP  - 8
ER  - 

TY  - JOUR
AU  - Guldhammer,C.
AU  - Rathleff,M.S.
AU  - Jensen,H.P.
AU  - Holden,S.
TI  - Long-term prognosis and impact of Osgood-Schlatter disease 4 years after diagnosis: a retrospective study
JF  - Orthopaedic Journal of Sports Medicine.
DA  - 2019///
VL  - 7
IS  - 10
SP  - 2325967119878136
ER  - 

TY  - JOUR
AU  - Hagner,W.
AU  - Sosnowski,S.
AU  - Kaziński,W.
AU  - Frankowski,S.
TI  - A case of Sinding-Larsen-Johansson and Osgood-Schlatter disease in both knees
JF  - Chirurgia Narzadow Ruchu i Ortopedia Polska
DA  - 1993///
VL  - 58
IS  - 1
SP  - 13
EP  - 5
ER  - 

TY  - JOUR
AU  - Haines,M.
AU  - Pirlo,L.
AU  - Bowles,K.A.
AU  - Williams,C.M.
TI  - Describing frequencies of lower-limb apophyseal injuries in children and adolescents: a systematic review
JF  - Clinical Journal of Sport Medicine
DA  - 2021///
VL  - 32
IS  - 4
SP  - 433
EP  - 9
DO  - 10.1097/JSM.0000000000000925
ER  - 

TY  - JOUR
AU  - Herdman,M.
AU  - Gudex,C.
AU  - Lloyd,A.
AU  - Janssen,M.F.
AU  - Kind,P.
AU  - Parkin,D.
TI  - Development and preliminary testing of the new five-level version of EQ-5D (EQ-5D-5L)
JF  - Quality of Life Research
DA  - 2011///
VL  - 20
IS  - 10
SP  - 1727
EP  - 36
ER  - 

TY  - JOUR
AU  - Hernandez-Lucas,P.
AU  - Leirós-Rodríguez,R.
AU  - García-Liñeira,J.
AU  - Diez-Buil,H.
TI  - Conservative treatment of Sever’s Disease: a systematic review
JF  - Journal of Clinical Medicine
DA  - 2024///
VL  - 13
IS  - 5
SP  - 1391
DO  - 10.3390/jcm13051391
ER  - 

TY  - GEN
AU  - Higgins,J.P.
AU  - Altman,D.G.
AU  - Sterne,J.A.
TI  - Chapter 8: Assessing risk of bias in included studies. In: Higgins JP, Churchill R, Chandler J, Cumpston MS, editor(s), Cochrane Handbook for Systematic Reviews of Interventions Version 5.2.0 (updated June 2017), The Cochrane Collaboration, 2017
JF  - Available from training.cochrane.org/handbook/archive/v5.2
ER  - 

TY  - GEN
AU  - Higgins,J.P.
AU  - Thomas,J.
AU  - Chandler,J.
AU  - Cumpston,M.
AU  - Li,T.
AU  - Page,M.J.
AU  - editor(s)
TI  - Cochrane Handbook for Systematic Reviews of Interventions version 6.5 (updated August 2024). Cochrane, 2024
JF  - Available from https://www.cochrane.org/handbook
ER  - 

TY  - JOUR
AU  - Hirano,A.
AU  - Fukubayashi,T.
AU  - Ishii,T.
AU  - Ochiai,N.
TI  - Magnetic resonance imaging of Osgood-Schlatter disease: the course of the disease
JF  - Skeletal Radiology
DA  - 2002///
VL  - 31
IS  - 6
SP  - 334
EP  - 42
DO  - 10.1007/s00256-002-0486-z
ER  - 

TY  - JOUR
AU  - Hussain,A.
AU  - Hagroo,G.A.
TI  - Osgood-Schlatter disease
JF  - Sports Exercise and Injury
DA  - 1996///
VL  - 2
IS  - 4
SP  - 202
EP  - 6
ER  - 

TY  - JOUR
AU  - Ibrahim,T.
AU  - Beiri,A.
AU  - Azzabi,M.
AU  - Best,A.J.
AU  - Taylor,G.J.
AU  - Menon,D.K.
TI  - Reliability and validity of the subjective component of the American Orthopaedic Foot and Ankle Society clinical rating scales
JF  - Journal of Foot and Ankle Surgery
DA  - 2007///
VL  - 46
IS  - 2
SP  - 65
EP  - 74
DO  - 10.1053/j.jfas.2006.12.002
ER  - 

TY  - JOUR
AU  - Iselin,H.
TI  - Discomfort during bone development of the metatarsi quinti
TT  - Wachstumsbeschwerden zer zeit der knockern entwicklung metatarsi quinti
JF  - Deutsche Z Chirurgie
DA  - 1912///
VL  - 117
SP  - 529
ER  - 

TY  - JOUR
AU  - James,A.M.
AU  - Williams,C.M.
AU  - Haines,T.P.
TI  - Effectiveness of interventions in reducing pain and maintaining physical activity in children and adolescents with calcaneal apophysitis (Sever's disease): a systematic review
JF  - Journal of Foot and Ankle Research
DA  - 2013///
VL  - 6
IS  - 1
SP  - 1
EP  - 1
ER  - 

TY  - JOUR
AU  - James,A.M.
AU  - Williams,C.M.
AU  - Luscombe,M.
AU  - Hunter,R.
AU  - Haines,T.P.
TI  - Factors associated with pain severity in children with calcaneal apophysitis (Sever disease)
JF  - Journal of Pediatrics
DA  - 2015///
VL  - 167
IS  - 2
SP  - 455
EP  - 9
ER  - 

TY  - JOUR
AU  - James,A.M.
AU  - Williams,C.M.
AU  - Haines,T.P.
TI  - Health related quality of life of children with calcaneal apophysitis: child & parent perceptions
JF  - Health and Quality of Life Outcomes
DA  - 2016///
VL  - 14
SP  - 95
ER  - 

TY  - JOUR
AU  - James,A.M.
AU  - Williams,C.M.
AU  - Haines,T.P.
TI  - Effectiveness of footwear and foot orthoses for calcaneal apophysitis: a 12-month factorial randomised trial
JF  - British Journal of Sports Medicine
DA  - 2016///
VL  - 50
IS  - 20
SP  - 1268
EP  - 75
ER  - 

TY  - JOUR
AU  - Kreimeier,S.
AU  - Oppe,M.
AU  - Ramos-Goñi,J.M.
AU  - Cole,A.
AU  - Devlin,N.
AU  - Herdman,M.
TI  - Valuation of EuroQol five-dimensional questionnaire, youth version (EQ-5D-Y) and EuroQol five-dimensional questionnaire, three-level version (EQ-5D-3L) health states: the impact of wording and perspective
JF  - Value in Health
DA  - 2018///
VL  - 21
IS  - 11
SP  - 1291
EP  - 8
DO  - 10.1016/j.jval.2018.05.002
ER  - 

TY  - JOUR
AU  - Krommes,K.
AU  - Bjerre,A.
AU  - Thorborg,K.
AU  - Nielsen,M.F.
AU  - Hölmich,P.
TI  - Long-term knee health in adults with a history of adolescent Osgood–Schlatter: a national cohort study of patients in secondary care in Denmark 1977–2020
JF  - Sports Medicine
DA  - 2025///
VL  - 29
SP  - 1
EP  - 3
DO  - 10.1007/s40279-025-02214-5
ER  - 

TY  - JOUR
AU  - Kujala,U.M.
AU  - Kvist,M.
AU  - Heinonen,O.
TI  - Osgood-Schlatter's disease in adolescent athletes: retrospective study of incidence and duration
JF  - American Journal of Sports Medicine
DA  - 1985///
VL  - 13
IS  - 4
SP  - 236
EP  - 41
ER  - 

TY  - JOUR
AU  - Kvist,M.H.
AU  - Heinonem,O.J.
TI  - Calcaneal apophysitis (Sever's disease) – a common cause of heel pain in young athletes
JF  - Scandinavian Journal of Medicine & Science in Sports
DA  - 1991///
VL  - 1
IS  - 4
SP  - 235
EP  - 8
ER  - 

TY  - JOUR
AU  - Langford,D.J.
AU  - Mark,R.P.
AU  - France,F.O.
AU  - Nishtar,M.
AU  - Park,M.
AU  - Sharma,S.
TI  - Use of patient-reported global assessment measures in clinical trials of chronic pain treatments: ACTTION systematic review and considerations
JF  - Pain
DA  - 2024///
VL  - 165
IS  - 11
SP  - 2445
EP  - 54
DO  - 10.1097/j.pain.0000000000003270
ER  - 

TY  - GEN
AU  - Lefebvre,C.
AU  - Glanville,J.
AU  - Briscoe,S.
AU  - Featherstone,R.
AU  - Littlewood,A.
AU  - Metzendorf M-I
TI  - Chapter 4: Searching for and selecting studies [last updated September 2024]. In: Higgins JP, Thomas J, Chandler J, Cumpston M, Li T, Page MJ, et al (editors). Cochrane Handbook for Systematic Reviews of Interventions version 6.5. Cochrane, 2024
JF  - Available from https://www.cochrane.org/handbook
ER  - 

TY  - JOUR
AU  - Martin,R.L.
AU  - Irrgang,J.J.
AU  - Burdett,R.G.
AU  - Conti,S.F.
AU  - Swearingen,J.M.
TI  - Evidence of validity for the Foot and Ankle Ability Measure (FAAM)
JF  - Foot & Ankle International
DA  - 2005///
VL  - 26
IS  - 11
SP  - 968
EP  - 83
ER  - 

TY  - JOUR
AU  - McSweeney,S.
AU  - Reed,L.F.
AU  - Wearing,S.C.
TI  - Vertical ground reaction forces during gait in children with and without calcaneal apophysitis
JF  - Gait and Posture
DA  - 2019///
VL  - 71
SP  - 126
EP  - 30
ER  - 

TY  - JOUR
AU  - Micheli,L.J.
AU  - Ireland,M.L.
TI  - Prevention and management of calcaneal apophysitis in children: an overuse syndrome
JF  - Journal of Pediatric Orthopaedics
DA  - 1987///
VL  - 7
IS  - 1
SP  - 34
EP  - 8
ER  - 

TY  - JOUR
AU  - Morris,C.
AU  - Doll,H.A.
AU  - Wainwright,A.
AU  - Theologis,T.
AU  - Fitzpatrick,R.
TI  - The Oxford Ankle Foot Questionnaire for Children: scaling, reliability and validity
JF  - Journal of Bone & Joint Surgery, British Volume
DA  - 2008///
VL  - 90
IS  - 11
SP  - 1451
EP  - 6
DO  - 10.1302/0301-620X.90B11. 21000
ER  - 

TY  - JOUR
AU  - Neuhaus,C.
AU  - Appenzeller-Herzog,C.
AU  - Faude,O.
TI  - A systematic review on conservative treatment options for OSGOOD-Schlatter disease
JF  - Physical Therapy in Sport
DA  - 2021///
VL  - 1
IS  - 49
SP  - 178
EP  - 87
ER  - 

TY  - JOUR
AU  - Nirschl,R.P.
TI  - Elbow tendinosis/tennis elbow
JF  - Clinical Sports Medicine
DA  - 1992///
VL  - 11
SP  - 851
EP  - 70
DO  - 10.1016/S0278-5919(20)30489-0
ER  - 

TY  - BOOK
AU  - Odgen,J.A.
BT  - Skeletal Injury in the Child
DA  - 2000///
ET  - 3rd
PB  - Springer
CY  - New York (NY)
ER  - 

TY  - JOUR
AU  - Osgood,R.B.
TI  - Lesions of the tibia tubercule occurring during adolescence
JF  - Boston Medical and Surgical Journal
DA  - 1903///
VL  - 148
SP  - 114
EP  - 7
ER  - 

TY  - JOUR
AU  - Moher,D.
AU  - Liberati,A.
AU  - Tetzlaff,J.
AU  - Altman DG; The PRISMA Group
TI  - Preferred Reporting Items for Systematic Reviews and Meta-Analyses: the PRISMA Statement
JF  - BMJ
DA  - 2009///
VL  - 339
SP  - b2535
DO  - 10.1136/bmj.b2535
ER  - 

TY  - JOUR
AU  - Page,M.J.
AU  - McKenzie,J.E.
AU  - Bossuyt,P.M.
AU  - Boutron,I.
AU  - Hoffmann,T.C.
AU  - Mulrow,C.D.
TI  - The PRISMA 2020 statement: an updated guideline for reporting systematic reviews
JF  - BMJ
DA  - 2021///
VL  - 372
SP  - n71
ER  - 

TY  - GEN
AU  - Page,M.J.
AU  - Higgins,J.P.
AU  - Sterne,J.A.
TI  - Chapter 13: Assessing risk of bias due to missing results in a synthesis. In: Higgins JP, Thomas J, Chandler J, Cumpston M, Li T, Page MJ, Welch VA, editor(s). Cochrane Handbook for Systematic Reviews of Interventions Version 6.3 (updated February 2022)
JF  - Available from https://training.cochrane.org/handbook/archive/v6.3
ER  - 

TY  - JOUR
AU  - Palermo,T.M.
AU  - Li,R.
AU  - Birnie,K.A.
AU  - Crombez,G.
AU  - Eccleston,C.
AU  - Kashikar-Zuck,S.
TI  - Updated recommendations on measures for clinical trials in pediatric chronic pain: a multiphase approach from the Core Outcomes in Pediatric Persistent Pain (Core-OPPP) Workgroup
JF  - Pain
DA  - 2024///
VL  - 165
IS  - 5
SP  - 1086
EP  - 100
DO  - 10.1097/j.pain.0000000000003105
ER  - 

TY  - JOUR
AU  - Papastergiou,S.
AU  - Grammatikopoulou,D.
AU  - Iosifidou,E.
AU  - Manika,C.
AU  - Metaxiotis,D.
AU  - Romanidis,R.
TI  - Apophysitis of the ischial tuberosity: a case report
JF  - Journal of Orthopaedic Case Reports
DA  - 2020///
VL  - 10
IS  - 1
SP  - 82
C3  - PubMed 32547986
DO  - 10.13107/jocr.2020.v10.i01.1648
ER  - 

TY  - JOUR
AU  - Perhamre,S.
AU  - Janson,S.
AU  - Norlin,R.
AU  - Klässbo,M.
TI  - Sever's injury: treatment with insoles provides effective pain relief
JF  - Scandinavian Journal of Medicine and Science in Sports
DA  - 2011///
VL  - 21
IS  - 6
SP  - 819
EP  - 23
ER  - 

TY  - JOUR
AU  - Perry,D.C.
TI  - Unravelling the enigma of Perthes disease
JF  - Annals of The Royal College of Surgeons of England
DA  - 2013///
VL  - 95
IS  - 5
SP  - 311
EP  - 6
ER  - 

TY  - JOUR
AU  - Powell,C.V.
AU  - Kelly,A.M.
AU  - Williams,A.
TI  - Determining the minimum clinically significant difference in visual analog pain score for children
JF  - Annals of Emergency Medicine
DA  - 2001///
VL  - 37
IS  - 1
SP  - 28
EP  - 31
DO  - 10.1067/mem.2001.111517
ER  - 

TY  - JOUR
AU  - Rathleff,M.S.
AU  - Winiarski,L.
AU  - Krommes,K.
AU  - Graven-Nielsen,T.
AU  - Hölmich,P.
AU  - Olesen,J.L.
TI  - Pain, sports participation, and physical function in adolescents with patellofemoral pain and Osgood-Schlatter disease: a matched cross-sectional study
JF  - Journal of Orthopaedic & Sports Physical Therapy
DA  - 2020///
VL  - 50
IS  - 3
SP  - 149
EP  - 57
ER  - 

TY  - JOUR
AU  - Rathleff,M.S.
AU  - Winiarski,L.
AU  - Krommes,K.
AU  - Graven-Nielsen,T.
AU  - Hölmich,P.
AU  - Olesen,J.L.
TI  - Activity modification and knee strengthening for Osgood-Schlatter disease: a prospective cohort study
JF  - Orthopaedic Journal of Sports Medicine
DA  - 2020///
VL  - 8
IS  - 4
SP  - 149
EP  - 57
ER  - 

TY  - JOUR
AU  - Renström,P.
AU  - Johnson,R.J.
TI  - Overuse injuries in sports
JF  - Sports Medicine
DA  - 1985///
VL  - 2
IS  - 5
SP  - 316
EP  - 33
ER  - 

TY  - COMP
TI  - Review Manager (RevMan)
DA  - 2025///
ET  - 9.10.0
PB  - The Cochrane Collaboration
CY  - Available at https://revman.cochrane.org
ER  - 

TY  - JOUR
AU  - Risser,J.C.
TI  - The iliac apophysis: an invaluable sign in the management of scoliosis
JF  - Clinical Orthopaedics and Related Research
DA  - 1958///
VL  - 11
SP  - 111
EP  - 9
C3  - PubMed 19763720
ER  - 

TY  - JOUR
AU  - Rossi,I.
AU  - Rosenberg,Z.
AU  - Zember,J.
TI  - Normal skeletal development and imaging pitfalls of the calcaneal apophysis: MRI features
JF  - Skeletal Radiology
DA  - 2016///
VL  - 45
IS  - 4
SP  - 483
EP  - 93
ER  - 

TY  - JOUR
AU  - Sailly,M.
AU  - Whiteley,R.
AU  - Read,J.W.
AU  - Giuffre,B.
AU  - Johnson,A.
AU  - Hölmich,P.
TI  - Pubic apophysitis: a previously undescribed clinical entity of groin pain in athletes
JF  - British Journal of Sports Medicine
DA  - 2015///
VL  - 49
IS  - 12
SP  - 828
EP  - 34
DO  - 10.1136/bjsports-2014-094436
ER  - 

TY  - JOUR
AU  - Scharfbillig,R.W.
AU  - Jones,S.
AU  - Scutter,S.
TI  - Sever's disease: a prospective study of risk factors
JF  - Journal of American Podiatric Medical Association
DA  - 2011///
VL  - 101
IS  - 2
SP  - 133
EP  - 45
ER  - 

TY  - JOUR
AU  - Schlatter,C.
TI  - Injuries of the beak-shaped process of the upper tibial epiphysis
TT  - Verletzungen des schnabelformigenfortsatzes der oberen tibiaepiphyse
JF  - Bruns' Beiträge zur Klinischen Chirurgie
DA  - 1903///
VL  - 38
SP  - 874
ER  - 

TY  - GEN
AU  - Schünemann,H.J.
AU  - Higgins,J.P.
AU  - Vist,G.E.
AU  - Glasziou,P.
AU  - Akl,E.A.
AU  - Skoetz,N.
TI  - Chapter 14: Completing 'Summary of findings' tables and grading the certainty of the evidence. In Higgins JP, Thomas J, Chandler J, Cumpston M, Li T, Page MJ, Welch VA, editor(s). Cochrane Handbook for Systematic Reviews of Interventions Version 6.3 (updated February 2022). Cochrane, 2022
JF  - Available from https://www.training.cochrane.org/handbook/archive/v6.3
ER  - 

TY  - JOUR
AU  - Sever,J.W.
TI  - Apophysitis of the os calcis
JF  - New York Medical Journal
DA  - 1912///
VL  - 95
SP  - 1025
EP  - 9
ER  - 

TY  - JOUR
AU  - Signal,N.
AU  - Gomes,E.
AU  - Olsen,S.
AU  - Alder Gl
TT  - Enhancing the reporting quality of rehabilitation interventions through an extension of the Template for Intervention Description and Replication (TIDieR): the TIDieR-Rehab checklist and supplementary manual
JF  - BMJ Open
DA  - 2024///
VL  - 14
IS  - 11
SP  - e084320
ER  - 

TY  - JOUR
AU  - Sinding-Larsen,C.M.
TI  - A hitherto unknown affection of the patella in children
JF  - Acta Radiologica
DA  - 1921///
VL  - 1
IS  - 2
SP  - 171
EP  - 3
C3  - PubMed 26966263
DO  - 10.1177/0284185116631662
ER  - 

TY  - JOUR
AU  - Slade,S.C.
AU  - Dionne,C.E.
AU  - Underwood,M.
AU  - Buchbinder,R.
TT  - Consensus on exercise reporting template (CERT): explanation and elaboration statement
JF  - British Journal of Sports Medicine
DA  - 2016///
VL  - 50
IS  - 23
SP  - 1428
EP  - 37
ER  - 

TY  - CPAPER
AU  - Strickland,J.
AU  - Coleman,N.
AU  - Brunswic,M.
AU  - Kocken,R.
TI  - Osgood-Schlatter's disease: an active approach using massage and stretching
JF  - European Congress of Sports Science Conference
DA  - 2008///
SP  - 78
EP  - 82
ER  - 

TY  - JOUR
AU  - Treede,R.D.
AU  - Rief,W.
AU  - Barke,A.
AU  - Aziz,Q.
AU  - Bennett,M.I.
AU  - Benoliel,R.
TI  - A classification of chronic pain for ICD-11
JF  - Pain
DA  - 2015///
VL  - 156
IS  - 6
SP  - 1003
ER  - 

TY  - JOUR
AU  - Varich,L.J.
AU  - Laor,T.
AU  - Jaramillo,D.
TI  - Normal maturation of the distal femoral epiphyseal cartilage: age-related changes at MR imaging
JF  - Radiology
DA  - 2000///
VL  - 214
IS  - 3
SP  - 705
EP  - 9
ER  - 

TY  - JOUR
AU  - Volpon,J.B.
AU  - De Carvalho,F.G.
TI  - Calcaneal apophysitis: a quantitative radiographic evaluation of the secondary ossification center
JF  - Archives of Orthopaedic and Trauma Surgery
DA  - 2002///
VL  - 122
IS  - 6
SP  - 338
EP  - 41
DO  - 10.1007/s00402-002-0410-y
ER  - 

TY  - BOOK
AU  - World Health Organization
BT  - International Classification of Functioning, Disability, and Health: Children &amp; Youth Version: ICF-CY
DA  - 2007///
PB  - World Health Organization
CY  - Geneva
ER  - 

TY  - JOUR
AU  - White,R.L.
TI  - Ketoprofen gel as an adjunct to physical therapist management of a child with Sever disease
JF  - Physical Therapy
DA  - 2006///
VL  - 86
IS  - 3
SP  - 424
ER  - 

TY  - JOUR
AU  - Wiegerinck,J.I.
AU  - Yntema,C.
AU  - Brouwer,H.J.
AU  - Struijs,P.A.
TI  - Incidence of calcaneal apophysitis in the general population
JF  - European Journal of Pediatrics
DA  - 2014///
VL  - 173
IS  - 5
SP  - 677
EP  - 9
ER  - 

TY  - JOUR
AU  - Wong,D.
AU  - Baker,C.
TI  - Pain in children: comparison of assessment scales
JF  - Pediatric Nursing
DA  - 1988///
VL  - 14
IS  - 1
SP  - 9
EP  - 17
ER  - 

TY  - JOUR
AU  - Örtqvist,M.
AU  - Iversen,M.D.
AU  - Janarv,P.M.
AU  - Broström,E.W.
AU  - Roos,E.M.
TI  - Psychometric properties of the Knee injury and Osteoarthritis Outcome Score for Children (KOOS-Child) in children with knee disorders
JF  - British Journal of Sports Medicine
DA  - 2014///
VL  - 48
IS  - 19
SP  - 1437
EP  - 46
ER  - 
