# Supplementary material for: Non‐surgical treatment for lower limb apophyseal injuries
Source: Cochrane Database Syst Rev. 2026 Jul 15;2026(7):CD015156. doi: 10.1002/14651858.CD015156.pub2 (PMC13370774; doi:10.1002/14651858.CD015156.pub2)
Supplement: Supplementary file 7 — Supplementary material 7 Data package [file CD015156-SUP-07-dataPackage.zip › CD015156-other-references/CD015156-other-published-versions.ris]

TY  - JOUR
AU  - Williams,C.M.
AU  - Krommes,K.
AU  - Paterson,K.L.
AU  - Haines,T.
AU  - Caserta,A.
AU  - Thorborg,K.
TI  - Non‐surgical treatment for lower limb apophyseal injuries
JF  - Cochrane Database of Systematic Reviews
DA  - 2023///
IS  - 12
DO  - 10.1002/14651858.CD015156
ER  - 
